# Supplementary material for: Genetic risk factors for COVID-19 and influenza are largely distinct
Source: Nat Genet. 2024 Aug 5;56(8):1592–6. doi: 10.1038/s41588-024-01844-1 (PMC11319199; doi:10.1038/s41588-024-01844-1)
Supplement: Supplementary file 4 — Supplementary Tables 1–11. [file 41588_2024_1844_MOESM4_ESM.xlsx]

## Sheet: Burden test glossary
Class of variants included in burden test	MAF of variants included in burden test	Burden test marker name used in Supplementary Tables
pLOF variants only	Singletons only	M1.singleton
	MAF<0.001%	M1.0001
	MAF<0.01%	M1.001
	MAF<0.1%	M1.01
	MAF<1%	M1.1
pLOF and all missense variants	Singletons only	M2.singleton
	MAF<0.001%	M2.0001
	MAF<0.01%	M2.001
	MAF<0.1%	M2.01
	MAF<1%	M2.1
pLOF variants and missense variants predicted to be deleterious by 5 out of 5 algorithms	Singletons only	M3.singleton
	MAF<0.001%	M3.0001
	MAF<0.01%	M3.001
	MAF<0.1%	M3.01
	MAF<1%	M3.1
pLOF variants and missense variants predicted to be deleterious by at least 1 out of 5 algorithms	Singletons only	M4.singleton
	MAF<0.001%	M4.0001
	MAF<0.01%	M4.001
	MAF<0.1%	M4.01
	MAF<1%	M4.1
MAF: minor allele frequency
pLOF: predicted loss-of-function

## Sheet: S1
Supplementary Table 1. Sample size for GWAS and ExWAS of influenza traits.
Analysis	Trait	Cohort	Genetic Ancestry	N influenza cases [A]	N influenza controls [B]	Frequency of cases, A/(A+B)
Genome-wide association study (GWAS) - primary analysis
Discovery	Reported positive influenza test cases vs. population-level controls	AncestryDNA	1KG-like AFR	907	12044	0.0700332
			1KG-like AMR	2057	24871	0.0763889
			1KG-like EUR	15370	239380	0.0603337
			Overall (meta-analysis)	18334	276295	0.0622274
Replication (ICD-10)	Medical record influenza infection cases vs. population-level controls	Colorado	1KG-like AMR	203	3865	0.0499017
			1KG-like EUR	1454	39862	0.0351922
		GHS DiscovEHR	1KG-like EUR	5789	150926	0.0369397
		Mayo Clinic	1KG-like EUR	1836	110169	0.0163921
		UCLA	1KG-like AMR	220	5572	0.0379834
			1KG-like EUR	607	24917	0.0237815
		UKB	1KG-like EUR	3558	459666	0.00768095
			1KG-like SAS	162	10914	0.0146262
		UPENN-PMBB	1KG-like AFR	333	10538	0.030632
			1KG-like EUR	280	28221	0.00982422
		FinnGen	1KG-like FIN	7580	286619	0.0257649
		Overall (meta-analysis)		22022	1131269	0.0190949
Discovery+replication	Overall (meta-analysis)			40356	1407564	0.0278717
Genome-wide association study (GWAS) - sensitivity / severity analyses
Sensitivity	Influenza symptoms cases vs. population-level controls	AncestryDNA	1KG-like AFR	2245	10706	0.173346
			1KG-like AMR	5710	21218	0.212047
			1KG-like EUR	36001	218749	0.141319
			Overall (meta-analysis)	43956	250673	0.149191
	Influenza positive test cases vs. negative test controls	AncestryDNA	1KG-like AFR	907	1326	0.40618
			1KG-like AMR	2057	2334	0.468458
			1KG-like EUR	15370	20191	0.432215
			Overall (meta-analysis)	18334	23851	0.434609
	Influenza A positive cell culture test vs. negative test controls	GHS DiscovEHR	1KG-like EUR	1694	80434	0.0206263
	Influenza B positive cell culture test vs. negative test controls	GHS DiscovEHR	1KG-like EUR	235	80434	0.00291314
Severity	Influenza infection with hospitalization (primary diagnosis) cases vs. population-level controls	GHS DiscovEHR	1KG-like EUR	528	150926	0.00348621
		UKB	1KG-like EUR	1168	442259	0.00263403
		Overall (meta-analysis)		1696	593185	0.00285099
	Influenza infection without hospitalization (primary diagnosis) cases vs. population-level controls	GHS DiscovEHR	1KG-like EUR	5983	150926	0.0381304
		UKB	1KG-like EUR	2256	442259	0.00507519
		Overall (meta-analysis)		8239	593185	0.0136992
	Influenza infection cases with hospitalization (primary diagnosis) vs. influenza infection cases without hospitalization (primary diagnosis)	GHS DiscovEHR	1KG-like EUR	528	5983	0.0810935
		UKB	1KG-like EUR	1168	2256	0.341121
		Overall (meta-analysis)		1696	8239	0.17071
Exome-wide association study
Discovery	Influenza infection cases vs. population-level controls	Colorado	1KG-like AMR	203	3865	0.0499017
			1KG-like EUR	1454	39862	0.0351922
		GHS DiscovEHR	1KG-like EUR	5782	150667	0.0369577
		Mayo Clinic	1KG-like EUR	1836	110169	0.0163921
		UCLA	1KG-like AMR	220	5572	0.0379834
			1KG-like EUR	607	24917	0.0237815
		UKB	1KG-like EUR	3324	427668	0.00771244
			1KG-like SAS	150	10198	0.0144956
		UPENN-PMBB	1KG-like AFR	333	10545	0.0306122
			1KG-like EUR	280	28251	0.00981389
		Overall (meta-analysis)		14189	811714	0.01718

## Sheet: S2
Supplementary Table 2. Twenty-four variants previously reported to associate with COVID-19 outcomes by the COVID-19 Host Genetics Initiative.
COVID-19 outcome	Variant (GRCh38)	rsID	Case effect allele frequency	Control effect allele frequency	Nearest gene	Odds Ratio for COVID-19	95% LCI	95% UCI	SE	P-value	N cases	N controls	Heterogeneity test P-value
Hospitalization (B2)	3:45838989:T:C	rs35508621	0.103176	0.0723364	LZTFL1	1.49377	1.55014	1.43944	0.0189	4.81e-100	24185	2822478	9.44e-09
	21:33242905:T:C	rs13050728	0.662108	0.685553	IFNAR2	0.896417	0.916077	0.877178	0.011069	5.13e-23	24362	2834766	0.3164
	19:4719431:G:A	rs2109069	0.340158	0.315251	DPP9	1.11867	1.1442	1.09371	0.011514	2.05e-22	24452	2801793	0.02116
	19:10355447:C:T	rs11085727	0.305141	0.288176	TYK2	1.09285	1.11812	1.06816	0.011662	2.66e-14	23933	2829443	1.61e-05
	6:41522644:G:C	rs41435745	0.0229052	0.0193417	FOXP4-AS1	1.20378	1.26628	1.14437	0.025823	6.85e-13	22014	2820508	1.52e-05
	12:112936943:C:T	rs10774679	0.644455	0.626919	OAS3	1.08031	1.10333	1.05777	0.010758	6.97e-13	25027	2836272	0.06906
	11:34507219:C:T	rs766826	0.332084	0.35057	ELF5	0.920689	0.942297	0.899577	0.011836	2.93e-12	22226	2825339	0.0095491
	17:45707983:T:C	rs61667602	0.201574	0.217077	CRHC1	0.911006	0.935286	0.887356	0.01342	3.77e-12	23387	2546125	0.51861
	6:31153455:T:C	rs111837807	0.0732471	0.0659668	CCHCR1	1.12773	1.1682	1.08867	0.017986	2.33e-11	24830	2822586	2.66e-05
	17:49863303:C:T	rs77534576	0.0332248	0.0272021	TAC4	1.23204	1.31088	1.15794	0.031648	4.29e-11	23137	2734462	0.34785
	19:50379362:T:C	rs1405655	0.348439	0.331618	NR1H2	1.0738	1.09689	1.0512	0.010853	5.34e-11	25027	2836272	0.59196
	1:155203736:G:A	rs67579710	0.09883	0.108443	THBS3	0.899119	0.928972	0.870226	0.016665	1.76e-10	24741	2835201	0.093733
	12:132564254:T:C	rs12809318	0.498105	0.513815	FBRSL1	0.938345	0.958323	0.918783	0.010749	3.22e-09	24280	2741339	0.8985
	11:1219991:G:T	rs35705950	0.0986652	0.109102	MUC5B	0.894456	0.928787	0.861393	0.019217	6.47e-09	21588	2544116	0.15609
	10:79946568:A:G	rs721917	0.439318	0.4258	SFTPD	1.06059	1.08249	1.03913	0.010428	1.69e-08	24890	2835946	0.27182
	16:89196249:G:A	rs117169628	0.149234	0.139248	SLC22A31	1.09216	1.12657	1.0588	0.015828	2.55e-08	24117	2828652	0.79078
Risk of infection (C2)	9:133273813:C:T	rs505922	0.602356	0.651548	ABO	0.924496	0.931933	0.917118	0.004088	3.41e-82	125415	2575157	8.81e-07
	3:45793925:G:A	rs73062389	0.0671376	0.0576675	SLC6A20	1.17925	1.20033	1.15854	0.0090399	2.53e-74	111284	2237239	1.06e-07
	3:101780431:T:C	rs17412601	0.33726	0.346329	NXPE3	0.957748	0.965713	0.949848	0.0042257	1.68e-24	124823	2568472	0.086688
	23:15602217:T:C	rs190509934	0.00210306	0.003063	ACE2	0.686561	0.747334	0.63073	0.043275	3.63e-18	84861	1579189	0.80439
	19:48867352:G:T	rs4801778	0.179914	0.185168	PLEKHA4	0.961467	0.971434	0.951602	0.0052621	8.17e-14	124536	2503013	0.45683
	1:155127096:C:T	rs148063273	0.00912869	0.00803188	EFNA1	1.13948	1.1891	1.09193	0.021749	1.93e-09	107526	2328677	0.018877
	12:112914354:T:C	rs4767023	0.649904	0.644836	EBRSL1	1.02356	1.03202	1.01518	0.004196	2.85e-08	124822	2504084	0.01264
	6:33076153:A:G	rs2071351	0.19711	0.1927	HLA-DPB1	1.02762	1.03771	1.01763	0.0049848	4.6e-08	125106	2522049	0.16092
Unadjusted P-values derived from Firth-regression (two-sided test) implemented in REGENIE

## Sheet: S3
Supplementary Table 3. Association between self-reported influenza in the AncestryDNA cohort (all ancestries) and 24 variants previously reported to associate with COVID-19 outcomes by the COVID-19 Host Genetics Initiative.
Variant (GRCh38)	rsID	Nearest gene	Chr	Pos	Effect allele	Odds Ratio	95% LCI	95% UCI	P-value	Case effect allele frequency	Control effect allele frequency	Additional meta-analysis statistics	OR (HGI)	SE (HGI)	HGI Trait	Power to replicate association reported by HGI at alpha=0.05/24=0.0021 (see Supp Table S1)
9:133273813:C:T	rs505922	ABO	9	133273813	T	1.04624	1.02152	1.07156	0.0002178	0.67983	0.668497	META_SE=0.0122;Direction=-++;HetISq=51.1;HetPVal=0.1295	0.9245	0.00409	C2	0.999605
19:48867352:G:T	rs4801778	PLEKHA4	19	48867352	T	1.04091	1.01076	1.07197	0.007578	0.179993	0.17694	META_SE=0.015;Direction=-++;HetISq=34.5;HetPVal=0.2175	0.9615	0.00526	C2	0.314878
23:15602217:T:C	rs190509934	ACE2	23	15602217	C	1.30382	1.04972	1.61943	0.01651	0.00259081	0.00199063	META_SE=0.1106;Direction=+++;HetISq=0.0;HetPVal=0.8723	0.6866	0.04328	C2	0.625727
17:49863303:C:T	rs77534576	TAC4	17	49863303	T	1.07251	1.00652	1.14282	0.03106	0.0330806	0.030491	META_SE=0.0324;Direction=+-+;HetISq=55.2;HetPVal=0.1071	1.232	0.03165	B2	0.998569
21:33242905:T:C	rs13050728	IFNAR2	21	33242905	C	0.975407	0.952361	0.999012	0.04064	0.666848	0.672837	META_SE=0.0122;Direction=---;HetISq=42.9;HetPVal=0.1737	0.8964	0.01107	B2	1
3:45838989:T:C	rs35508621	LZTFL1	3	45838989	C	0.970251	0.929304	1.013	0.1691	0.0707702	0.0734849	META_SE=0.022;Direction=---;HetISq=0.0;HetPVal=0.7046	1.4938	0.0189	B2	1
19:4719431:G:A	rs2109069	DPP9	19	4719431	A	1.01684	0.992231	1.04206	0.1788	0.304516	0.303167	META_SE=0.0125;Direction=+++;HetISq=0.0;HetPVal=0.7526	1.1187	0.01151	B2	1
12:132564254:T:C	rs12809318	FBRSL1	12	132564254	C	1.0139	0.991104	1.03721	0.2327	0.539271	0.53311	META_SE=0.0116;Direction=+++;HetISq=0.0;HetPVal=0.6337	0.9383	0.01075	B2	0.783246
16:89196249:G:A	rs117169628	SLC22A31	16	89196249	A	0.981376	0.94996	1.01383	0.2588	0.136577	0.140408	META_SE=0.0166;Direction=---;HetISq=8.8;HetPVal=0.334	1.0922	0.01583	B2	0.00208333
19:50379362:T:C	rs1405655	NR1H2	19	50379362	C	1.01369	0.989935	1.03802	0.2591	0.34796	0.342082	META_SE=0.0121;Direction=+-+;HetISq=0.0;HetPVal=0.3975	1.0738	0.01085	B2	0.992589
11:34507219:C:T	rs766826	ELF5	11	34507219	T	0.986788	0.964039	1.01007	0.2638	0.362087	0.36467	META_SE=0.0119;Direction=++-;HetISq=57.5;HetPVal=0.09526	0.9207	0.01184	B2	0.999888
6:33076153:A:G	rs2071351	HLA-DPB1	6	33076153	G	0.985112	0.957322	1.01371	0.3054	0.194584	0.193369	META_SE=0.0146;Direction=---;HetISq=0.0;HetPVal=0.6175	1.0276	0.00498	C2	0.00208333
1:155127096:C:T	rs148063273	EFNA1	1	155127096	T	0.936693	0.820618	1.06919	0.3326	0.00823606	0.00864294	META_SE=0.0675;Direction=+--;HetISq=0.0;HetPVal=0.6789	1.1395	0.02175	C2	0.0547084
11:1219991:G:T	rs35705950	MUC5B	11	1219991	T	0.984226	0.947505	1.02237	0.413	0.100551	0.102671	META_SE=0.0194;Direction=---;HetISq=51.7;HetPVal=0.1259	0.8945	0.01922	B2	0.548988
12:112936943:C:T	rs10774679	OAS3	12	112936943	T	1.00894	0.98568	1.03275	0.4554	0.635159	0.630259	META_SE=0.0119;Direction=+++;HetISq=0.0;HetPVal=0.5769	1.0803	0.01076	B2	0.999531
3:101780431:T:C	rs17412601	NXPE3	3	101780431	C	1.00823	0.984411	1.03263	0.4993	0.331979	0.333186	META_SE=0.0122;Direction=-++;HetISq=0.0;HetPVal=0.6149	0.9577	0.00423	C2	0.678878
19:10355447:C:T	rs11085727	TYK2	19	10355447	T	0.991635	0.967067	1.01683	0.5119	0.279835	0.282001	META_SE=0.0128;Direction=---;HetISq=0.0;HetPVal=0.7484	1.0929	0.01166	B2	0.999934
12:112914354:T:C	rs4767023	EBRSL1	12	112914354	C	1.00723	0.983427	1.0316	0.5548	0.654713	0.649871	META_SE=0.0122;Direction=+++;HetISq=0.0;HetPVal=0.7473	1.0236	0.0042	C2	0.00208333
1:155203736:G:A	rs67579710	THBS3	1	155203736	A	1.01035	0.974566	1.04745	0.575	0.11135	0.110621	META_SE=0.0184;Direction=+-+;HetISq=48.0;HetPVal=0.1463	0.8991	0.01667	B2	0.984499
6:31153455:T:C	rs111837807	CCHCR1	6	31153455	C	1.01005	0.970462	1.05125	0.6245	0.0865605	0.0850088	META_SE=0.0204;Direction=+++;HetISq=0.0;HetPVal=0.4906	1.1277	0.01799	B2	0.994252
10:79946568:A:G	rs721917	SFTPD	10	79946568	G	0.994515	0.97235	1.01719	0.6337	0.420503	0.421358	META_SE=0.0115;Direction=++-;HetISq=36.3;HetPVal=0.2083	1.0606	0.01043	B2	0.00506723
17:45707983:T:C	rs61667602	CRHC1	17	45707983	C	1.00652	0.97947	1.03432	0.6402	0.214547	0.214059	META_SE=0.0139;Direction=+++;HetISq=0.0;HetPVal=0.8975	0.911	0.01342	B2	0.999717
3:45793925:G:A	rs73062389	SLC6A20	3	45793925	A	0.987874	0.938426	1.03993	0.643	0.0548162	0.0562696	META_SE=0.0262;Direction=---;HetISq=0.0;HetPVal=0.7496	1.1793	0.00904	C2	0.999351
6:41522644:G:C	rs41435745	FOXP4-AS1	6	41522644	C	1.00602	0.942825	1.07345	0.8557	0.0380713	0.0337103	META_SE=0.0331;Direction=-++;HetISq=0.0;HetPVal=0.8647	1.2038	0.02582	B2	0.992594
Unadjusted P-values derived from Firth-regression (two-sided test) implemented in REGENIE

## Sheet: S4
Supplementary Table 4. Association between COVID-19 outcomes (HGI meta-analysis) and two loci identified in our GWAS of self-reported influenza.
Variant, rsID, nearest gene	Effect allele	COVID-19 outcome	Odds Ratio	95% LCI	95% UCI	P-value	Case effect allele frequency	Control effect allele frequency	N cases	N controls
3:186977425:G:T, rs13322149, ST6GAL1	C	Severe disease (A2)	1.02643	0.956789	1.10113	0.46683	0.081843	0.080015	8779	1001875
		Hospitalization (B2)	1.03256	0.992633	1.07409	0.11128	0.0823515	0.0800156	24274	2061529
		Reported infection (C2)	1.00884	0.99371	1.0242	0.25369	0.0806575	0.0800156	112612	2474079
21:39676197:G:A, rs2837113, B3GALT5	A	Severe disease (A2)	1.00213	0.961862	1.04409	0.91886	0.515833	0.515414	8779	1001875
		Hospitalization (B2)	1.01225	0.990389	1.0346	0.27432	0.518415	0.515414	24274	2061529
		Reported infection (C2)	1.01395	1.0057	1.02228	0.0008888	0.518866	0.515414	112612	2474079
Unadjusted P-values derived from Firth-regression (two-sided test) implemented in REGENIE

## Sheet: S5
Supplementary Table 5. Genetic correlation between risk of influenza and risks of (i) SARS-CoV-2 infection and (ii) COVID-19 hospitalization (based on GWAS from the Host Genetics Initiative (HGI)
Influenza trait	COVID-19 trait (HGI)	rg (SE)	P-value
Reported positive influenza test (AncestryDNA)	SARS-CoV-2 infection	0.211 (0.138)	0.127
	COVID-19 hospitalization	0.391 (0.137)	0.0044
Medical record influenza (EHR cohorts)	SARS-CoV-2 infection	0.411 (0.190)	0.0304
	COVID-19 hospitalization	0.134 (0.167)	0.4222
Meta-analysis of AncestryDNA and EHR cohorts	SARS-CoV-2 infection	0.343 (0.126)	0.0065
	COVID-19 hospitalization	0.304 (0.117)	0.0091

## Sheet: S6
Supplementary Table 6. Association results in individual cohorts for two loci identified in the GWAS of self-reported influenza.
Variant (GRCh38), rsID, nearest gene	Analysis	Trait	Cohort	Genetic Ancestry	Odds Ratio	95% LCI	95% UCI	P-value	Case effect allele frequency	Control effect allele frequency	N cases	N controls	Heterogeneity test P-value
3:186978576:T:C, rs16861415, lead discovery variant in chr3 ST6GAL1	Discovery	Reported positive influenza test cases vs. population-level controls	AncestryDNA	1KG-like AFR	0.826	0.589	1.158	0.267071	0.0242558	0.025739	907	12044	-
				1KG-like AMR	0.908	0.779	1.058	0.216395	0.050316	0.0582003	2057	24871	-
				1KG-like EUR	0.86	0.821	0.902	4.39e-10	0.0675667	0.0777216	15370	239380	-
				Overall (meta-analysis)	0.863812	0.826061	0.903289	1.376e-10	0.0634886	0.0736984	18334	276295	0.78
	Replication	Medical-record influenza infection cases vs. population-level controls	GHS DiscovEHR	1KG-like EUR	0.910392	0.845579	0.980173	0.0127236	0.0714286	0.0783232	5789	150926	-
			FinnGen	1KG-like FIN	0.906609	0.866051	0.949066	2.6838e-05	0.14248	0.154686	7580	286619	-
			MAYO-CLINIC	1KG-like EUR	0.826583	0.727391	0.9393	0.00349968	0.0680828	0.0799227	1836	110169	-
			UPENN-PMBB	1KG-like AFR	0.884382	0.432583	1.80805	0.736307	0.012012	0.0154678	333	10538	-
				1KG-like EUR	0.880468	0.622642	1.24506	0.471457	0.0607143	0.0706212	280	28221	-
			Colorado	1KG-like AMR	1.11897	0.72175	1.7348	0.615355	0.0665025	0.0597671	203	3865	-
				1KG-like EUR	0.822779	0.708604	0.955351	0.0104908	0.0646492	0.0772666	1454	39862	-
			UCLA	1KG-like AMR	0.651924	0.407621	1.04265	0.0741554	0.0272727	0.0493539	220	5572	-
				1KG-like EUR	0.897887	0.701588	1.14911	0.392139	0.0551895	0.0679054	607	24917	-
			UKB	1KG-like EUR	0.943432	0.865229	1.0287	0.187182	0.0763069	0.0805269	3558	459666	-
				1KG-like SAS	0.346301	0.162441	0.738263	0.00603907	0.0154321	0.0416438	162	10914	-
			Overall (meta-analysis)		0.900415	0.87142	0.930374	2.98e-10	0.0935655	0.0971175	22022	1131269	0.2069
	Discovery + replication	Overall (meta-analysis)			0.887453	0.864279	0.911248	7.141e-19	0.0798642	0.0925207	40356	1407560	0.2509
	Sensitivity	Influenza A positive cell culture test vs. negative test controls	GHS DiscovEHR	1KG-like EUR	0.815897	0.707381	0.941061	0.00520259	0.0625738	0.0771129	1694	80434	-
		Influenza B positive cell culture test vs. negative test controls	GHS DiscovEHR	1KG-like EUR	0.887861	0.620086	1.27127	0.51606	0.0702128	0.0771129	235	80434	-
		Influenza positive test cases vs. negative test controls	AncestryDNA	1KG-like AFR	0.86577	0.527519	1.42091	0.568537	0.0242558	0.0248869	907	1326	-
				1KG-like AMR	0.941194	0.750079	1.181	0.600727	0.050316	0.0571979	2057	2334	-
				1KG-like EUR	0.846836	0.788595	0.909378	4.80936e-06	0.0675667	0.0779555	15370	20191	-
				Overall (meta-analysis)	0.855132	0.799377	0.914775	5.232e-06	0.0634886	0.0729739	18334	23851	0.684
		Influenza symptoms cases vs. population-level controls	AncestryDNA	1KG-like AFR	0.969049	0.76492	1.22765	0.794472	0.0238307	0.0260135	2245	10706	-
				1KG-like AMR	0.835973	0.758247	0.921667	0.000320367	0.0505254	0.0595014	5710	21218	-
				1KG-like EUR	0.934183	0.906026	0.963215	1.29928e-05	0.0727341	0.0778289	36001	218749	-
				Overall (meta-analysis)	0.925612	0.899148	0.952855	1.7e-07	0.0673514	0.0740646	43956	250673	0.096
	Severity	Influenza infection with hospitalization (primary diagnosis) cases vs. population-level controls	GHS DiscovEHR	1KG-like EUR	0.946994	0.751765	1.19292	0.643825	0.0767045	0.0783232	528	150926	-
			UKB	1KG-like EUR	0.822239	0.70267	0.962156	0.0146412	0.0684932	0.0804585	1168	442259	-
			Overall (meta-analysis)		0.859848	0.755069	0.979166	0.02272	0.0710495	0.0799172	1696	593185	0.3215
		Influenza infection without hospitalization (primary diagnosis) cases vs. population-level controls	GHS DiscovEHR	1KG-like EUR	0.890033	0.827321	0.957498	0.00177798	0.0701989	0.0783232	5983	150926	-
			UKB	1KG-like EUR	0.982128	0.880943	1.09494	0.745124	0.0789007	0.0804664	2256	442259	-
			Overall (meta-analysis)		0.917686	0.863758	0.974981	0.005519	0.0725816	0.0799211	8239	593185	0.141
		Influenza infection cases with hospitalization (primary diagnosis) vs. influenza infection cases without hospitalization (primary diagnosis)	GHS DiscovEHR	1KG-like EUR	0.928677	0.714097	1.20774	0.580966	0.0767045	0.0701989	528	5983	-
			UKB	1KG-like EUR	0.871571	0.711455	1.06772	0.184423	0.0684932	0.0789007	1168	2256	-
			Overall (meta-analysis)		0.892526	0.760015	1.04814	0.1652	0.0710495	0.0725816	1696	8239	0.708
21:39670772:G:A, rs2837112, lead discovery variant in chr21 B3GALT5	Discovery	Reported positive influenza test cases vs. population-level controls	AncestryDNA	1KG-like AFR	0.899112	0.803189	1.00649	0.0646667	0.371555	0.385462	907	12044	-
				1KG-like AMR	0.909777	0.847806	0.976278	0.00861569	0.423432	0.45163	2057	24871	-
				1KG-like EUR	0.900663	0.879141	0.922711	2.27963e-17	0.470299	0.493913	15370	239380	-
				Overall (meta-analysis)	0.901496	0.881576	0.921865	1.277e-19	0.460156	0.48538	18334	276295	0.965
	Replication	Medical-record influenza infection cases vs. population-level controls	GHS DiscovEHR	1KG-like EUR	0.903786	0.869656	0.939255	2.59405e-07	0.458628	0.483333	5789	150926	-
			FinnGen	1KG-like FIN	0.946067	0.914912	0.978282	0.00117363	0.369393	0.382325	7580	286619	-
			MAYO-CLINIC	1KG-like EUR	0.925072	0.862948	0.991669	0.0281042	0.461329	0.481751	1836	110169	-
			UPENN-PMBB	1KG-like AFR	1.00323	0.843387	1.19336	0.970977	0.346847	0.359461	333	10538	-
				1KG-like EUR	0.83861	0.703588	0.999544	0.0494076	0.451786	0.491017	280	28221	-
			Colorado	1KG-like AMR	0.933621	0.749244	1.16337	0.540605	0.406404	0.43053	203	3865	-
				1KG-like EUR	0.891737	0.823344	0.965811	0.00488683	0.470426	0.493365	1454	39862	-
			UCLA	1KG-like AMR	1.02426	0.825946	1.27019	0.827193	0.415909	0.420316	220	5572	-
				1KG-like EUR	0.947927	0.837518	1.07289	0.397325	0.481054	0.494261	607	24917	-
			UKB	1KG-like EUR	0.977634	0.931886	1.02563	0.354915	0.491147	0.496115	3558	459666	-
				1KG-like SAS	0.968163	0.755725	1.24032	0.797961	0.42284	0.425005	162	10914	-
			Overall (meta-analysis)		0.934821	0.916498	0.953511	2.45e-11	0.431841	0.461359	22022	1131269	0.346
		Overall (meta-analysis)			0.920075	0.906471	0.933883	3.744e-28	0.444692	0.466076	40356	1407560	0.205
	Sensitivity	Influenza A positive cell culture test vs. negative test controls	GHS DiscovEHR	1KG-like EUR	0.858915	0.799687	0.922529	3.02007e-05	0.446871	0.48201	1694	80434	-
		Influenza B positive cell culture test vs. negative test controls	GHS DiscovEHR	1KG-like EUR	0.744876	0.620936	0.893554	0.00151353	0.402128	0.48201	235	80434	-
		Influenza positive test cases vs. negative test controls	AncestryDNA	1KG-like AFR	0.853678	0.731997	0.995586	0.043763	0.371555	0.40083	907	1326	-
				1KG-like AMR	0.848552	0.765797	0.94025	0.00170838	0.423432	0.454799	2057	2334	-
				1KG-like EUR	0.894236	0.861699	0.928002	3.39583e-09	0.470299	0.495741	15370	20191	-
				Overall (meta-analysis)	0.887098	0.857523	0.917693	4.949e-12	0.460156	0.486458	18334	23851	0.566
		Influenza symptoms cases vs. population-level controls	AncestryDNA	1KG-like AFR	0.940764	0.873751	1.01292	0.105326	0.379287	0.385578	2245	10706	-
				1KG-like AMR	0.933283	0.892541	0.975885	0.00243084	0.432399	0.454072	5710	21218	-
				1KG-like EUR	0.954292	0.939121	0.969707	1.05092e-08	0.482431	0.494144	36001	218749	-
				Overall (meta-analysis)	0.95142	0.937536	0.965509	3.987e-11	0.470664	0.486115	43956	250673	0.625
	Severity	Influenza infection with hospitalization (primary diagnosis) cases vs. population-level controls	GHS DiscovEHR	1KG-like EUR	0.86652	0.765778	0.980514	0.0230849	0.451705	0.483333	528	150926	-
			UKB	1KG-like EUR	0.879916	0.8097	0.956221	0.0025697	0.465753	0.496265	1168	442259	-
			Overall (meta-analysis)		0.875728	0.817348	0.938278	0.0001634	0.46138	0.492974	1696	593185	0.84
		Influenza infection without hospitalization (primary diagnosis) cases vs. population-level controls	GHS DiscovEHR	1KG-like EUR	0.902316	0.868741	0.937189	1.07907e-07	0.457964	0.483333	5983	150926	-
			UKB	1KG-like EUR	1.02716	0.967249	1.09078	0.382132	0.502881	0.496265	2256	442259	-
			Overall (meta-analysis)		0.936224	0.90661	0.966807	5.65e-05	0.470263	0.492974	8239	593185	0.000351
		Influenza infection cases with hospitalization (primary diagnosis) vs. influenza infection cases without hospitalization (primary diagnosis)	GHS DiscovEHR	1KG-like EUR	0.975229	0.849328	1.11979	0.722091	0.451705	0.457964	528	5983	-
			UKB	1KG-like EUR	0.831875	0.745046	0.928822	0.00106495	0.465753	0.502881	1168	2256	-
			Overall (meta-analysis)		0.884883	0.81177	0.964581	0.005428	0.46138	0.470263	1696	8239	0.078
Unadjusted P-values derived from Firth-regression (two-sided test) implemented in REGENIE

## Sheet: S7
Supplementary Table 7. Sentinel eQTL in high LD (r2>0.8) with the lead variants at the two loci identifed in the GWAS of influenza (meta-analysis of AncestryDNA and four biobanks).
GWAS variant, rsID, nearest gene	Sentinel eQTL (GRCh38)	r2	Alleles in phase	Gene	Dataset	P-value	Effect allele	Other allele	Effect
3:186977425:G:T, rs13322149, ST6GAL1	3:186984190:G:A	0.955	GG/TA	ST6GAL1	GTeXv8__Thyroid	3.4e-12	A	G	-0.48
21:39676197:G:A, rs2837113, B3GALT5	21:39676197:G:A	1	Same variant	B3GALT5	GTeXv8__Skin_Sun_Exposed_Lower_leg	3.77639e-26	A	G	0.349409
					GTeXv8__Skin_Not_Sun_Exposed_Suprapubic	1.14349e-14	A	G	0.285805
					GTeXv8__Minor_Salivary_Gland	1.72262e-10	A	G	0.557035
	21:39675949:A:G	0.889	GA/AG	IGSF5	GTeXv8__Skin_Sun_Exposed_Lower_leg	2.09182e-11	G	A	0.30276
Unadjusted P-values derived from Firth-regression (two-sided test) implemented in REGENIE

## Sheet: S8
Supplementary Table 8. Variants that overlap enhancers reported by Nasser et al. (PMID 33828297) and that were in high LD (r2>0.8) with the lead variants at the two loci identifed in the GWAS of influenza (meta-analysis of AncestryDNA and four biobanks).
GWAS variant (GRCh38), rsID, nearest gene	Variant that overlaps enhancer	r2	Enhancer position	Gene targeted by enhancer	Tissue
3:186977425:G:T, rs13322149, ST6GAL1	3:186986177:G:A	0.907	3:186985810-186986263	ST6GAL1	Nasser2021_ MononuclearPhagocytes
			3:186985251-186988070	ADIPOQ	Nasser2021_OtherHematopoietic
				ADIPOQ	Nasser2021_Bcells
	3:186977425:G:T	1	3:186976851-186977683	ST6GAL1	Nasser2021_Other
			3:186976887-186977704	ST6GAL1	Nasser2021_Epithelial
	3:186977520:A:C	0.976	3:186976851-186977683	ST6GAL1	Nasser2021_Other
	3:186977520:A:C		3:186976887-186977704	ST6GAL1	Nasser2021_Epithelial
21:39676197:G:A, rs2837113, B3GALT5	21:39676197:G:A	1.000	21:39675891-39676809	B3GALT5,B3GALT5-AS1	Nasser2021_Epithelial
	21:39676734:A:G	0.891		B3GALT5,B3GALT5-AS1	Nasser2021_Epithelial
	21:39675949:A:G	0.888		B3GALT5,B3GALT5-AS1	Nasser2021_Epithelial

## Sheet: S9
Supplementary Table 9. Association between risk of influenza and rare (MAF<1% and MAC≥5) non-synonymous variants (tested individually and on aggregate through burden tests from exome sequencing in ADIPOQ, B3GALT5, IGSF5, and ST6GAL1.
Gene	Variant (GRCh38)	rsID	variant consequence	Effect	LCI_Effect	UCI_Effect	Pval	Case AAF	Control AAF	Num_Cases	Cases_Ref	Cases_Het	Cases_Alt	Num_Controls	Controls_Ref	Controls_Het	Controls_Alt	Info	MAC
IGSF5	21:39801262:C:T	rs371000620	missense	9.26367	3.30344	25.9777	2.325e-05	0.000296604	0.00012287	13486	13478	8	0	785386	785193	193	0	META_SE=0.5261;Direction=?-+?+--++?;het_isq=52.7;het_pval=0.04837	201
IGSF5	21:39779210:C:T	rs749337072	missense	21.6066	3.94302	118.398	0.000399	0.00011399	2.63713e-05	13159	13156	3	0	777359	777318	41	0	META_SE=0.8679;Direction=----+?--??;het_isq=24.9;het_pval=0.2391	44
IGSF5	21:39779204:C:T	rs371965247	missense	16.5486	3.01997	90.6814	0.001223	7.59936e-05	1.47937e-05	13159	13157	2	0	777359	777336	23	0	META_SE=0.8679;Direction=--++-?--??;het_isq=0.0;het_pval=0.5482	25
ADIPOQ	3:186854605:G:T	rs776305199	missense	6.17062	1.88407	20.2098	0.002644	0.000150568	2.30317e-05	13283	13279	4	0	781533	781497	36	0	META_SE=0.6053;Direction=?--?-?++-?;het_isq=0.0;het_pval=0.9528	40
IGSF5	21:39765670:T:C	-	missense	56.509	3.87498	824.073	0.003171	0.000150421	5.84566e-06	3324	3323	1	0	427668	427663	5	0	META_SE=1.3673;Direction=??+???????;het_isq=0.0;het_pval=1	6
ST6GAL1	3:187075699:C:G	rs757496249	missense	73.8326	4.08902	1333.14	0.003571	5.0035e-05	5.54233e-06	9993	9992	1	0	631503	631496	7	0	META_SE=1.4763;Direction=?--????+-?;het_isq=31.5;het_pval=0.2234	8
B3GALT5	21:39660698:C:T	rs752435635	missense	56.526	3.73665	855.093	0.003602	4.45553e-05	4.18554e-06	11222	11221	1	0	716753	716747	6	0	META_SE=1.3860;Direction=?--?+??-??;het_isq=0.0;het_pval=0.8543	7
ST6GAL1	3:187043000:C:A	rs1474927008	missense	10.239	2.08733	50.2251	0.004144	7.69053e-05	2.05767e-05	13003	13001	2	0	753281	753250	31	0	META_SE=0.8114;Direction=??+?+?---?;het_isq=0.0;het_pval=0.4886	33
ADIPOQ	3:186854564:G:A	rs144526209	missense	3.72661	1.50298	9.24009	0.004517	0.000290571	0.000123399	13766	13758	8	0	802277	802079	198	0	META_SE=0.4633;Direction=+-+--?++-?;het_isq=0.0;het_pval=0.8809	206
IGSF5	21:39765684:A:G	rs756502763	missense	58.8917	3.34311	1037.43	0.005362	7.25268e-05	9.07666e-06	6894	6893	1	0	605950	605939	11	0	META_SE=1.4637;Direction=?--?-?+???;het_isq=13.1;het_pval=0.327	12
B3GALT5	21:39660614:C:A	rs769493780	missense	35.1949	2.50204	495.068	0.008293	4.56955e-05	5.81006e-06	10942	10941	1	0	688461	688453	8	0	META_SE=1.3489;Direction=??-?-??+??;het_isq=0.0;het_pval=0.4683	9
ADIPOQ	3:186854360:C:T	rs202200116	missense	4.96493	1.5103	16.3216	0.008318	0.000148887	6.56788e-05	13433	13429	4	0	791732	791628	104	0	META_SE=0.6072;Direction=?-+--?++-?;het_isq=0.0;het_pval=0.7717	108
IGSF5	21:39765672:AGCGTCAG:A	rs750812671	frameshift	6.63461	1.60243	27.4695	0.009039	0.000112935	3.13574e-05	13282	13279	3	0	781315	781266	49	0	META_SE=0.7249;Direction=?--?-?--+?;het_isq=13.0;het_pval=0.3319	52
ST6GAL1	3:187074163:A:G	rs1321936658	missense	31.7375	2.24654	448.365	0.0105	5.49089e-05	5.1873e-06	9106	9105	1	0	578335	578329	6	0	META_SE=1.3511;Direction=??-????+??;het_isq=4.8;het_pval=0.3055	7
IGSF5	21:39765604:G:A	rs372378189	missense	13.5773	1.76418	104.492	0.01224	8.65426e-05	1.16871e-05	11555	11553	2	0	727300	727283	17	0	META_SE=1.0412;Direction=+--?-??+??;het_isq=0.0;het_pval=0.7444	19
B3GALT5	B3GALT5(ENSG00000183778).GENE.pLoF.0.0001	-	pLoF.0.0001	3.18802	1.26427	8.03902	0.01401	0.000176193	8.06934e-05	14189	14184	5	0	811714	811583	131	0	META_SE=0.4719;Direction=-+---+---+;het_isq=5.2;het_pval=0.3926	136
ADIPOQ	ADIPOQ(ENSG00000181092).GENE.pLoF_missense_0.singleton	-	pLoF_missense_0.singleton	0.393923	0.185116	0.838261	0.01562	3.52386e-05	0.000203274	14189	14188	1	0	811714	811384	330	0	META_SE=0.3853;Direction=----------;het_isq=0.0;het_pval=1	331
ADIPOQ	ADIPOQ(ENSG00000181092).GENE.pLoF_missense_1.singleton	-	pLoF_missense_1.singleton	0.340071	0.141606	0.81669	0.01583	0	0.000157075	14189	14189	0	0	811714	811459	255	0	META_SE=0.4470;Direction=----------;het_isq=0.0;het_pval=1	255
B3GALT5	21:39661244:G:A	rs1262530142	missense	18.6659	1.64593	211.684	0.01818	9.68992e-05	5.5779e-06	5160	5159	1	0	537837	537831	6	0	META_SE=1.2390;Direction=??-?+?????;het_isq=0.0;het_pval=0.858	7
IGSF5	21:39765580:G:C	rs2205204	missense	1.03334	1.00557	1.06188	0.01846	0.739235	0.739775	14189	1010	5380	7799	811702	56252	309946	445504	META_SE=0.0139;Direction=++--++++++;het_isq=1.5;het_pval=0.4243	1221932
ADIPOQ	ADIPOQ(ENSG00000181092).GENE.missense_0.singleton	-	missense_0.singleton	0.395779	0.182414	0.858712	0.01899	3.52386e-05	0.00018541	14189	14188	1	0	811714	811413	301	0	META_SE=0.3952;Direction=----------;het_isq=0.0;het_pval=1	302
ADIPOQ	ADIPOQ(ENSG00000181092).GENE.missense_1.singleton	-	missense_1.singleton	0.33868	0.13678	0.838601	0.01927	0	0.000139212	14189	14189	0	0	811714	811488	226	0	META_SE=0.4626;Direction=----------;het_isq=0.0;het_pval=1	226
ST6GAL1	3:187075625:G:A	rs950997257	missense	27.5114	1.70474	443.984	0.0195	3.67242e-05	6.94377e-06	13615	13614	1	0	792077	792066	11	0	META_SE=1.4190;Direction=---?-?-+-?;het_isq=0.0;het_pval=0.9177	12
B3GALT5	21:39661451:G:T	-	missense	16.09	1.51626	170.742	0.02115	0.000150421	1.40296e-05	3324	3323	1	0	427668	427656	12	0	META_SE=1.2051;Direction=??+???????;het_isq=0.0;het_pval=1	13
B3GALT5	21:39661466:C:CG	rs768270855	frameshift	15.4545	1.48811	160.5	0.02185	0.000150466	1.98779e-05	3323	3322	1	0	427610	427593	17	0	META_SE=1.1941;Direction=??+???????;het_isq=0.0;het_pval=1	18
ADIPOQ	3:186854644:T:A	rs1473344528	stop_gained	17.0117	1.45346	199.109	0.02395	0.000140056	2.24365e-05	3570	3569	1	0	178281	178273	8	0	META_SE=1.2551;Direction=?-??+?-???;het_isq=0.0;het_pval=0.8211	9
IGSF5	21:39765708:C:T	rs199738172	missense	8.40393	1.32269	53.3957	0.02405	7.59936e-05	2.05825e-05	13159	13157	2	0	777360	777328	32	0	META_SE=0.9434;Direction=--+--?-+??;het_isq=0.0;het_pval=0.8991	34
B3GALT5	21:39661053:A:G	rs150903728	missense	5.2101	1.22744	22.1153	0.02523	0.000155296	1.76634e-05	9659	9656	3	0	594450	594429	21	0	META_SE=0.7376;Direction=+?-????-?-;het_isq=0.0;het_pval=0.9676	24
IGSF5	21:39765820:G:A	rs149591133	missense	3.72103	1.16363	11.899	0.02672	0.000145285	3.49008e-05	13766	13762	4	0	802275	802219	56	0	META_SE=0.5931;Direction=+----?-+-?;het_isq=0.0;het_pval=0.9234	60
B3GALT5	21:39660737:G:A	rs146778477	missense	5.72762	1.22005	26.8888	0.02696	8.23045e-05	2.79499e-05	12150	12148	2	0	697676	697637	39	0	META_SE=0.7890;Direction=--++??----;het_isq=0.0;het_pval=0.4427	41
B3GALT5	21:39660876:C:T	rs541657119	missense	8.17271	1.24952	53.4549	0.02834	7.3443e-05	2.08313e-05	13616	13614	2	0	792079	792046	33	0	META_SE=0.9582;Direction=+--?-?-+-?;het_isq=0.0;het_pval=0.6498	35
ADIPOQ	3:186854279:C:A	rs1372397385	missense	13.967	1.30387	149.614	0.02931	5.49089e-05	9.51006e-06	9106	9105	1	0	578335	578324	11	0	META_SE=1.2099;Direction=??+????-??;het_isq=0.0;het_pval=0.3721	12
ADIPOQ	3:186853128:G:A	rs771922005	missense	20.7097	1.33405	321.495	0.03032	4.50775e-05	7.15613e-06	11092	11091	1	0	698702	698692	10	0	META_SE=1.3992;Direction=??-+-??-??;het_isq=0.0;het_pval=0.5442	11
B3GALT5	21:39660813:T:C	rs3746887	missense	0.967829	0.939237	0.997291	0.03287	0.792057	0.804666	14189	688	4525	8976	811711	32569	251972	527170	META_SE=0.0153;Direction=++---+----;het_isq=10.8;het_pval=0.3432	1328789
B3GALT5	21:39661481:C:T	rs1187352582	missense	6.07147	1.15025	32.0474	0.0336	8.06712e-05	2.05941e-05	12396	12394	2	0	728364	728334	30	0	META_SE=0.8488;Direction=??-?-?-+??;het_isq=0.0;het_pval=0.6374	32
ADIPOQ	3:186854226:C:T	rs779058354	missense	10.592	1.15417	97.2047	0.03692	3.84349e-05	1.62938e-05	13009	13008	1	0	767161	767136	25	0	META_SE=1.1310;Direction=--+?-?--??;het_isq=0.0;het_pval=0.8886	26
B3GALT5	21:39660836:A:G	rs1022159291	missense	6.01045	1.11288	32.4613	0.03714	0.000109818	9.51006e-06	9106	9104	2	0	578335	578324	11	0	META_SE=0.8605;Direction=??-????+??;het_isq=0.0;het_pval=0.6992	13
IGSF5	IGSF5(ENSG00000183067).GENE.pLoF_missense_5.0.001	-	pLoF_missense_5.0.001	0.643264	0.424472	0.974831	0.03753	0.00049334	0.000835886	14189	14175	14	0	811714	810359	1353	2	META_SE=0.2121;Direction=--------+-;het_isq=0.0;het_pval=0.812	1371
IGSF5	IGSF5(ENSG00000183067).GENE.pLoF_missense_5.0.005	-	pLoF_missense_5.0.005	0.643264	0.424472	0.974831	0.03753	0.00049334	0.000835886	14189	14175	14	0	811714	810359	1353	2	META_SE=0.2121;Direction=--------+-;het_isq=0.0;het_pval=0.812	1371
ADIPOQ	3:186853061:G:T	rs1448891281	start_lost	9.24516	1.0397	82.2089	0.04605	5.0035e-05	1.34601e-05	9993	9992	1	0	631495	631478	17	0	META_SE=1.1149;Direction=?-+????--?;het_isq=0.0;het_pval=0.7236	18
IGSF5	21:39771204:G:A	rs2080112944	missense	10.8841	1.00144	118.293	0.04986	4.50775e-05	7.1562e-06	11092	11091	1	0	698695	698685	10	0	META_SE=1.2173;Direction=??---??+??;het_isq=0.0;het_pval=0.7309	11
ST6GAL1	3:187042915:C:T	rs368632124	missense	4.84719	0.976029	24.0723	0.05358	0.000118334	5.41886e-05	12676	12673	3	0	756617	756535	82	0	META_SE=0.8177;Direction=?-+?-?++??;het_isq=0.0;het_pval=0.8625	85
B3GALT5	21:39660576:T:G	-	missense	1.67716	0.991474	2.83704	0.05382	0.00101327	0.000702983	9869	9849	20	0	627327	626445	882	0	META_SE=0.2682;Direction=-++-???+??;het_isq=0.0;het_pval=0.5349	902
ST6GAL1	ST6GAL1(ENSG00000073849).GENE.pLoF_missense_0.0.001	-	pLoF_missense_0.0.001	0.781219	0.605147	1.00852	0.05824	0.00176193	0.00221753	14189	14139	50	0	811714	808119	3590	5	META_SE=0.1303;Direction=----+---+-;het_isq=0.0;het_pval=0.5287	3650
ST6GAL1	ST6GAL1(ENSG00000073849).GENE.pLoF_missense_0.0.005	-	pLoF_missense_0.0.005	0.781219	0.605147	1.00852	0.05824	0.00176193	0.00221753	14189	14139	50	0	811714	808119	3590	5	META_SE=0.1303;Direction=----+---+-;het_isq=0.0;het_pval=0.5287	3650
ST6GAL1	ST6GAL1(ENSG00000073849).GENE.pLoF_missense_0.0.01	-	pLoF_missense_0.0.01	0.781219	0.605147	1.00852	0.05824	0.00176193	0.00221753	14189	14139	50	0	811714	808119	3590	5	META_SE=0.1303;Direction=----+---+-;het_isq=0.0;het_pval=0.5287	3650
IGSF5	21:39801295:C:T	rs146703590	missense	1.46903	0.981992	2.19761	0.06127	0.000965251	0.000680201	13986	13959	27	0	807849	806750	1099	0	META_SE=0.2055;Direction=-+---?-++-;het_isq=23.8;het_pval=0.2314	1126
ST6GAL1	ST6GAL1(ENSG00000073849).GENE.missense_0.0.001	-	missense_0.0.001	0.783409	0.604944	1.01452	0.06425	0.00172669	0.00216517	14189	14140	49	0	811714	808204	3505	5	META_SE=0.1319;Direction=----+---+-;het_isq=0.0;het_pval=0.5244	3564
ST6GAL1	ST6GAL1(ENSG00000073849).GENE.missense_0.0.005	-	missense_0.0.005	0.783409	0.604944	1.01452	0.06425	0.00172669	0.00216517	14189	14140	49	0	811714	808204	3505	5	META_SE=0.1319;Direction=----+---+-;het_isq=0.0;het_pval=0.5244	3564
ST6GAL1	ST6GAL1(ENSG00000073849).GENE.missense_0.0.01	-	missense_0.0.01	0.783409	0.604944	1.01452	0.06425	0.00172669	0.00216517	14189	14140	49	0	811714	808204	3505	5	META_SE=0.1319;Direction=----+---+-;het_isq=0.0;het_pval=0.5244	3564
IGSF5	IGSF5(ENSG00000183067).GENE.pLoF.0.001	-	pLoF.0.001	0.610425	0.360932	1.03238	0.06561	0.000281909	0.00057779	14189	14181	8	0	811714	810778	934	2	META_SE=0.2681;Direction=--------+-;het_isq=0.0;het_pval=0.7276	946
IGSF5	IGSF5(ENSG00000183067).GENE.pLoF.0.005	-	pLoF.0.005	0.610425	0.360932	1.03238	0.06561	0.000281909	0.00057779	14189	14181	8	0	811714	810778	934	2	META_SE=0.2681;Direction=--------+-;het_isq=0.0;het_pval=0.7276	946
B3GALT5	21:39660903:G:T	rs371497510	missense	66.2874	0.747233	5880.39	0.06685	7.82595e-05	1.70859e-05	6389	6388	1	0	175583	175577	6	0	META_SE=2.2885;Direction=???????+-?;het_isq=0.0;het_pval=0.8639	7
B3GALT5	21:39661433:C:T	-	missense	10.8558	0.833544	141.382	0.06862	0.000109818	1.90201e-05	9106	9104	2	0	578335	578313	22	0	META_SE=1.3096;Direction=??-????+??;het_isq=0.0;het_pval=0.5658	24
IGSF5	IGSF5(ENSG00000183067).GENE.pLoF_missense_5.0.0001	-	pLoF_missense_5.0.0001	0.54602	0.283676	1.05098	0.07012	0.000140954	0.000362197	14189	14185	4	0	811714	811127	586	1	META_SE=0.3341;Direction=-+-+----+-;het_isq=0.0;het_pval=0.8475	592
B3GALT5	21:39661350:C:T	rs757107680	missense	0.342426	0.106497	1.10103	0.07213	0	7.54926e-05	13283	13283	0	0	781534	781416	118	0	META_SE=0.5959;Direction=?--?-?---?;het_isq=0.0;het_pval=1	118
ADIPOQ	3:186854253:C:T	rs770133299	missense	6.51691	0.817747	51.9355	0.07673	3.76421e-05	1.85533e-05	13283	13282	1	0	781534	781505	29	0	META_SE=1.0590;Direction=?+-?-?---?;het_isq=49.9;het_pval=0.07554	30
ADIPOQ	3:186854570:G:C	rs757780327	missense	7.63238	0.802526	72.5873	0.07697	4.73485e-05	1.61761e-05	10560	10559	1	0	618197	618177	20	0	META_SE=1.1492;Direction=??-???-+??;het_isq=0.0;het_pval=0.4034	21
ADIPOQ	ADIPOQ(ENSG00000181092).GENE.pLoF_missense_5.singleton	-	pLoF_missense_5.singleton	0.342631	0.103534	1.13389	0.07939	0	8.56213e-05	14189	14189	0	0	811714	811575	139	0	META_SE=0.6106;Direction=----------;het_isq=0.0;het_pval=1	139
ST6GAL1	3:187051329:C:T	rs750567016	missense	47.4369	0.619658	3631.45	0.08121	9.68992e-05	6.50758e-06	5160	5159	1	0	537834	537827	7	0	META_SE=2.2133;Direction=??-?+?????;het_isq=0.0;het_pval=0.4333	8
IGSF5	21:39793603:C:T	-	missense	7.41422	0.76776	71.5988	0.08334	4.45553e-05	4.18554e-06	11222	11221	1	0	716754	716748	6	0	META_SE=1.1570;Direction=?--?-??+??;het_isq=0.0;het_pval=0.8128	7
IGSF5	21:39792006:A:G	rs199849690	splice_acceptor	0.486071	0.213819	1.10498	0.08514	7.26427e-05	0.000249917	13766	13764	2	0	802265	801864	401	0	META_SE=0.4190;Direction=-----?---?;het_isq=0.0;het_pval=0.9985	403
IGSF5	21:39793558:C:T	rs1194551473	missense	7.73689	0.746445	80.1927	0.08638	6.65247e-05	9.1416e-06	7516	7515	1	0	218780	218776	4	0	META_SE=1.1931;Direction=?-????+-??;het_isq=0.0;het_pval=0.6725	5
IGSF5	21:39765807:C:T	rs923074353	missense	6.44626	0.764039	54.3876	0.08679	3.94446e-05	1.58601e-05	12676	12675	1	0	756616	756592	24	0	META_SE=1.0881;Direction=?--?+?--??;het_isq=0.0;het_pval=0.8127	25
IGSF5	21:39771023:T:G	rs779790130	missense	6.34457	0.763421	52.7279	0.08723	6.92425e-05	9.12687e-06	7221	7220	1	0	602616	602605	11	0	META_SE=1.0804;Direction=??-?-?-?+?;het_isq=59.7;het_pval=0.05896	12
IGSF5	21:39765639:A:C	rs111477785	missense	0.282211	0.0632196	1.25978	0.09741	0	3.25354e-05	11374	11374	0	0	660819	660776	43	0	META_SE=0.7633;Direction=---??---??;het_isq=0.0;het_pval=1	43
ADIPOQ	ADIPOQ(ENSG00000181092).GENE.missense_5.singleton	-	missense_5.singleton	0.340207	0.0947524	1.22151	0.09832	0	6.77579e-05	14189	14189	0	0	811714	811604	110	0	META_SE=0.6522;Direction=----------;het_isq=0.0;het_pval=1	110
ADIPOQ	3:186854361:G:A	rs78685763	missense	5.54169	0.697971	43.9995	0.1053	3.89833e-05	1.63012e-05	12826	12825	1	0	766815	766790	25	0	META_SE=1.0571;Direction=?----?-+??;het_isq=0.0;het_pval=0.6055	26
IGSF5	21:39779249:G:A	rs150645419	missense	0.343798	0.0935634	1.26329	0.1078	0	5.92084e-05	13764	13764	0	0	802251	802156	95	0	META_SE=0.6640;Direction=-----?---?;het_isq=0.0;het_pval=1	95
IGSF5	21:39765762:A:T	rs112166899	missense	0.274858	0.056885	1.32807	0.108	0	3.21617e-05	5314	5314	0	0	481939	481908	31	0	META_SE=0.8037;Direction=-?-??--???;het_isq=0.0;het_pval=0.9998	31
ADIPOQ	3:186854352:T:G	rs774055073	missense	5.45646	0.681335	43.698	0.1099	3.76421e-05	2.11124e-05	13283	13282	1	0	781533	781500	33	0	META_SE=1.0615;Direction=?--?-?+--?;het_isq=0.0;het_pval=0.8134	34
B3GALT5	21:39661190:C:T	-	missense	5.6187	0.675152	46.7595	0.1104	4.03356e-05	4.80528e-06	12396	12395	1	0	728366	728359	7	0	META_SE=1.0811;Direction=??-?-?-+??;het_isq=0.0;het_pval=0.4316	8
ST6GAL1	3:187075636:G:A	rs763859098	missense	5.75115	0.64424	51.3407	0.1173	3.76421e-05	1.59942e-05	13283	13282	1	0	781534	781509	25	0	META_SE=1.1169;Direction=?--?-?-+-?;het_isq=0.0;het_pval=0.6498	26
B3GALT5	21:39660870:C:G	rs149085654	missense	22.2535	0.410275	1207.04	0.1278	8.64753e-05	1.65962e-05	5782	5781	1	0	150637	150632	5	0	META_SE=2.0375;Direction=???????+??;het_isq=0.0;het_pval=1	6
ST6GAL1	3:187042770:A:G	rs538219161	missense	0.328868	0.0782404	1.38233	0.129	0	6.1317e-05	13706	13706	0	0	790971	790874	97	0	META_SE=0.7326;Direction=?--?------;het_isq=0.0;het_pval=1	97
IGSF5	21:39765597:C:A	rs764696750	missense	4.56994	0.642603	32.4996	0.129	3.76421e-05	1.9193e-05	13283	13282	1	0	781534	781504	30	0	META_SE=1.0009;Direction=?-+?-?---?;het_isq=0.0;het_pval=0.8906	31
ADIPOQ	3:186854295:A:G	rs201989364	missense	5.17894	0.60062	44.6562	0.1346	4.82486e-05	8.49719e-06	10363	10362	1	0	647273	647262	11	0	META_SE=1.0992;Direction=?---???+--;het_isq=0.0;het_pval=0.9045	12
IGSF5	21:39801275:G:A	rs762729201	missense	6.54892	0.540986	79.2781	0.1397	4.24845e-05	9.73585e-06	11769	11768	1	0	718992	718978	14	0	META_SE=1.2723;Direction=??-?-??+--;het_isq=6.9;het_pval=0.3673	15
B3GALT5	21:39660614:CTTTG:C	rs763454771	frameshift	0.33726	0.0791748	1.43663	0.1416	0	3.40326e-05	10839	10839	0	0	646439	646395	44	0	META_SE=0.7394;Direction=?--???--??;het_isq=0.0;het_pval=1	44
ADIPOQ	3:186853171:G:A	rs144448520	missense	0.60732	0.309035	1.19351	0.148	0.000190085	0.000234517	13152	13147	5	0	748348	747999	347	2	META_SE=0.3447;Direction=-?-?---+?-;het_isq=0.0;het_pval=0.9194	356
B3GALT5	21:39660814:G:A	rs763079633	missense	2.8329	0.682477	11.7591	0.1516	7.26427e-05	3.49007e-05	13766	13764	2	0	802277	802221	56	0	META_SE=0.7262;Direction=-----?-+-?;het_isq=0.0;het_pval=0.7735	58
B3GALT5	21:39660788:C:T	rs756861168	missense	4.27935	0.586028	31.249	0.1518	3.6884e-05	2.01456e-05	13556	13555	1	0	769397	769366	31	0	META_SE=1.0144;Direction=-?-?-?+---;het_isq=0.0;het_pval=0.6899	32
IGSF5	21:39765576:G:A	rs73217274	missense	2.43002	0.719613	8.2058	0.1527	0.000123335	5.71644e-05	12162	12159	3	0	752217	752131	86	0	META_SE=0.6209;Direction=--+?-??-+?;het_isq=33.9;het_pval=0.1822	89
ST6GAL1	ST6GAL1(ENSG00000073849).GENE.pLoF_missense_0.0.0001	-	pLoF_missense_0.0.0001	0.804206	0.593863	1.08905	0.1589	0.00123335	0.0016459	14189	14154	35	0	811714	809044	2668	2	META_SE=0.1547;Direction=-+-++---+-;het_isq=0.0;het_pval=0.6814	2707
B3GALT5	21:39661406:G:A	rs151007676	missense	0.749237	0.498781	1.12546	0.1644	0.000634294	0.000699755	14189	14171	18	0	811713	810579	1132	2	META_SE=0.2076;Direction=--+---+-+-;het_isq=0.0;het_pval=0.9494	1154
IGSF5	IGSF5(ENSG00000183067).GENE.missense_1.0.001	-	missense_1.0.001	1.13179	0.949321	1.34933	0.1676	0.00510959	0.00465558	14189	14044	145	0	811714	804162	7546	6	META_SE=0.0897;Direction=++--++-+++;het_isq=2.7;het_pval=0.4147	7703
ST6GAL1	ST6GAL1(ENSG00000073849).GENE.missense_0.0.0001	-	missense_0.0.0001	0.808318	0.593749	1.10043	0.1762	0.00119811	0.00159354	14189	14155	34	0	811714	809129	2583	2	META_SE=0.1574;Direction=-+-++---+-;het_isq=0.0;het_pval=0.6512	2621
B3GALT5	B3GALT5(ENSG00000183778).GENE.missense_5.singleton	-	missense_5.singleton	0.340173	0.070527	1.64076	0.1792	0	4.43506e-05	14189	14189	0	0	811714	811642	72	0	META_SE=0.8028;Direction=----------;het_isq=0.0;het_pval=1	72
IGSF5	21:39765846:G:A	rs752461155	missense	0.353631	0.0760394	1.64461	0.185	0	7.76687e-05	13486	13486	0	0	785387	785265	122	0	META_SE=0.7842;Direction=?--?-----?;het_isq=0.0;het_pval=1	122
ADIPOQ	3:186853248:G:A	rs756785700	missense	3.94244	0.51036	30.4546	0.1885	3.74392e-05	4.82182e-05	13355	13354	1	0	767345	767271	74	0	META_SE=1.0431;Direction=??----+--?;het_isq=4.8;het_pval=0.39	75
IGSF5	21:39765675:G:A	rs371108598	missense	0.4785	0.159414	1.43627	0.1887	3.64804e-05	0.000146666	13706	13705	1	0	790914	790682	232	0	META_SE=0.5608;Direction=?--?------;het_isq=0.0;het_pval=0.9989	233
IGSF5	21:39792026:G:C	rs143049943	missense	11.9377	0.292601	487.039	0.19	0.000136761	7.98859e-06	3656	3655	1	0	438125	438118	7	0	META_SE=1.8922;Direction=+?-???????;het_isq=0.0;het_pval=0.8458	8
IGSF5	IGSF5(ENSG00000183067).GENE.pLoF_missense_5.singleton	-	pLoF_missense_5.singleton	2.41669	0.641776	9.10038	0.1921	7.04771e-05	4.25027e-05	14189	14187	2	0	811714	811645	69	0	META_SE=0.6765;Direction=-+-+------;het_isq=0.0;het_pval=0.5547	71
ST6GAL1	3:187042764:G:A	rs747110392	missense	0.354091	0.0743976	1.68528	0.1921	0	7.1654e-05	13283	13283	0	0	781534	781422	112	0	META_SE=0.7960;Direction=?--?-?---?;het_isq=0.0;het_pval=1	112
B3GALT5	B3GALT5(ENSG00000183778).GENE.pLoF.0.001	-	pLoF.0.001	1.68068	0.768725	3.67452	0.1932	0.000176193	0.000105333	14189	14184	5	0	811714	811543	171	0	META_SE=0.3991;Direction=-+---+---+;het_isq=43.6;het_pval=0.06768	176
B3GALT5	B3GALT5(ENSG00000183778).GENE.pLoF.0.005	-	pLoF.0.005	1.68068	0.768725	3.67452	0.1932	0.000176193	0.000105333	14189	14184	5	0	811714	811543	171	0	META_SE=0.3991;Direction=-+---+---+;het_isq=43.6;het_pval=0.06768	176
B3GALT5	B3GALT5(ENSG00000183778).GENE.pLoF.0.01	-	pLoF.0.01	1.68068	0.768725	3.67452	0.1932	0.000176193	0.000105333	14189	14184	5	0	811714	811543	171	0	META_SE=0.3991;Direction=-+---+---+;het_isq=43.6;het_pval=0.06768	176
ST6GAL1	3:187042743:G:A	rs770801889	missense	6.43402	0.377911	109.541	0.198	3.80141e-05	1.11333e-05	13153	13152	1	0	763477	763460	17	0	META_SE=1.4463;Direction=??---?--+?;het_isq=0.0;het_pval=0.6354	18
IGSF5	21:39779113:C:G	rs374282480	missense	1.73343	0.745527	4.0304	0.2013	0.000259221	0.000202643	13502	13495	7	0	787100	786781	319	0	META_SE=0.4305;Direction=?-+?+?+---;het_isq=0.0;het_pval=0.6959	326
B3GALT5	21:39660704:G:C	rs1224568635	missense	3.40655	0.516051	22.4873	0.203	4.03356e-05	1.85346e-05	12396	12395	1	0	728366	728339	27	0	META_SE=0.9629;Direction=??+?-?--??;het_isq=0.0;het_pval=0.4111	28
ST6GAL1	ST6GAL1(ENSG00000073849).GENE.missense_5.singleton	-	missense_5.singleton	1.81321	0.723728	4.54278	0.2041	0.000140954	9.23971e-05	14189	14185	4	0	811714	811564	150	0	META_SE=0.4686;Direction=---+---+--;het_isq=17.1;het_pval=0.2857	154
ST6GAL1	3:187074223:A:G	rs780126474	missense	2.5669	0.593809	11.0961	0.2069	7.40576e-05	6.79705e-05	13503	13501	2	0	787106	786999	107	0	META_SE=0.7469;Direction=?-+?-?--+-;het_isq=32.7;het_pval=0.1782	109
IGSF5	21:39779287:T:C	rs764698988	missense	0.347636	0.0671903	1.79863	0.2077	0	3.85252e-05	13433	13433	0	0	791690	791629	61	0	META_SE=0.8386;Direction=?----?---?;het_isq=0.0;het_pval=1	61
IGSF5	IGSF5(ENSG00000183067).GENE.pLoF.singleton	-	pLoF.singleton	3.12146	0.522573	18.6452	0.212	3.60855e-05	2.05949e-05	13856	13855	1	0	801169	801136	33	0	META_SE=0.9119;Direction=-+-?------;het_isq=0.0;het_pval=0.6167	34
B3GALT5	B3GALT5(ENSG00000183778).GENE.synonymous.0.0001	-	synonymous.0.0001	0.780906	0.529115	1.15252	0.213	0.000775248	0.000909187	14189	14167	22	0	811714	810238	1476	0	META_SE=0.1986;Direction=--+-----+-;het_isq=0.0;het_pval=0.8497	1498
IGSF5	21:39765787:C:T	rs780927418	missense	2.72536	0.540663	13.7379	0.2244	0.000109441	6.76384e-05	13706	13703	3	0	790971	790864	107	0	META_SE=0.8253;Direction=?-+?-+--+-;het_isq=0.0;het_pval=0.7141	110
B3GALT5	21:39660621:T:C	-	missense	8.56428	0.257934	284.363	0.2295	5.32708e-05	8.24285e-06	9386	9385	1	0	606586	606576	10	0	META_SE=1.7871;Direction=?--????+??;het_isq=0.0;het_pval=0.9199	11
IGSF5	21:39771051:C:G	rs748941524	stop_gained	0.355368	0.0647501	1.95037	0.2336	0	8.57288e-05	13283	13283	0	0	781534	781400	134	0	META_SE=0.8687;Direction=?--?-?---?;het_isq=0.0;het_pval=1	134
IGSF5	21:39801281:C:T	rs201073811	missense	0.358151	0.0651932	1.96757	0.2375	0	7.72636e-05	13206	13206	0	0	757148	757031	117	0	META_SE=0.8692;Direction=??-?-----?;het_isq=0.0;het_pval=1	117
B3GALT5	21:39660683:G:A	rs754858648	missense	4.81675	0.351196	66.0632	0.2393	4.36987e-05	1.03831e-05	11442	11441	1	0	722327	722312	15	0	META_SE=1.3360;Direction=?--?-??-?+;het_isq=0.0;het_pval=0.8296	16
B3GALT5	B3GALT5(ENSG00000183778).GENE.pLoF_missense_1.0.001	-	pLoF_missense_1.0.001	1.17821	0.896534	1.5484	0.2395	0.00222003	0.0019736	14189	14126	63	0	811714	808511	3202	1	META_SE=0.1394;Direction=-++++--+-+;het_isq=0.0;het_pval=0.6389	3267
ADIPOQ	3:186853101:G:A	rs537542748	missense	0.345729	0.0581867	2.05423	0.2428	0	3.07154e-05	13836	13836	0	0	797645	797596	49	0	META_SE=0.9092;Direction=---?-?----;het_isq=0.0;het_pval=1	49
IGSF5	21:39771054:G:A	rs150986242	missense	1.9656	0.625741	6.17444	0.2472	0.000183608	0.000160338	13616	13611	5	0	792079	791825	254	0	META_SE=0.5840;Direction=--+?-?++-?;het_isq=0.0;het_pval=0.6801	259
B3GALT5	B3GALT5(ENSG00000183778).GENE.pLoF_missense_1.0.0001	-	pLoF_missense_1.0.0001	1.24608	0.857641	1.81044	0.2484	0.00119811	0.000951074	14189	14155	34	0	811714	810170	1544	0	META_SE=0.1906;Direction=+++--+-+-+;het_isq=2.0;het_pval=0.4204	1578
IGSF5	IGSF5(ENSG00000183067).GENE.missense_0.0.001	-	missense_0.0.001	1.0968	0.937633	1.28299	0.2485	0.00644866	0.00596023	14189	14006	183	0	811714	802044	9664	6	META_SE=0.0800;Direction=++---+-++-;het_isq=0.0;het_pval=0.7391	9859
IGSF5	IGSF5(ENSG00000183067).GENE.pLoF.0.0001	-	pLoF.0.0001	0.571952	0.221025	1.48005	0.2494	7.04771e-05	0.000182946	14189	14187	2	0	811714	811418	295	1	META_SE=0.4851;Direction=-+--------;het_isq=0.0;het_pval=0.9677	299
B3GALT5	B3GALT5(ENSG00000183778).GENE.pLoF.singleton	-	pLoF.singleton	3.29762	0.425049	25.5836	0.2536	3.6622e-05	2.00676e-05	13653	13652	1	0	797304	797272	32	0	META_SE=1.0453;Direction=---?-?---+;het_isq=0.0;het_pval=0.9161	33
ADIPOQ	3:186853134:G:A	rs200006814	missense	0.35715	0.0594177	2.14677	0.2605	0	5.555e-05	13616	13616	0	0	792079	791991	88	0	META_SE=0.9151;Direction=---?-?---?;het_isq=0.0;het_pval=1	88
B3GALT5	B3GALT5(ENSG00000183778).GENE.missense_1.0.001	-	missense_1.0.001	1.17586	0.884803	1.56266	0.2642	0.00204384	0.00186827	14189	14131	58	0	811714	808682	3031	1	META_SE=0.1451;Direction=-++++--+--;het_isq=0.0;het_pval=0.5449	3091
B3GALT5	21:39660570:C:T	rs146088205	missense	0.353667	0.0569101	2.19786	0.2648	0	5.30255e-05	13616	13616	0	0	792071	791987	84	0	META_SE=0.9321;Direction=---?-?---?;het_isq=0.0;het_pval=1	84
IGSF5	21:39779236:T:C	rs143191361	missense	0.93688	0.833917	1.05256	0.2725	0.0100078	0.011039	14189	13906	282	1	811714	793881	17745	88	META_SE=0.0594;Direction=----------;het_isq=0.0;het_pval=0.9056	18205
ADIPOQ	3:186853198:C:T	rs372597136	missense	0.335813	0.0475641	2.37092	0.2738	0	2.73746e-05	13486	13486	0	0	785399	785356	43	0	META_SE=0.9972;Direction=?--?-----?;het_isq=0.0;het_pval=1	43
IGSF5	21:39771171:G:A	rs768818137	missense	4.8004	0.287596	80.126	0.2747	4.39522e-05	9.83583e-06	11376	11375	1	0	660849	660836	13	0	META_SE=1.4362;Direction=+--??---??;het_isq=0.0;het_pval=0.7176	14
IGSF5	21:39779227:C:T	rs926019670	missense	6.3395	0.227227	176.869	0.2768	4.47027e-05	1.37053e-05	11185	11184	1	0	693161	693142	19	0	META_SE=1.6983;Direction=-?-?-??+??;het_isq=0.0;het_pval=0.8951	20
IGSF5	IGSF5(ENSG00000183067).GENE.pLoF_missense_5.0.01	-	pLoF_missense_5.0.01	0.836942	0.606874	1.15423	0.2779	0.00119811	0.00122211	14189	14155	34	0	811714	809737	1970	7	META_SE=0.1640;Direction=--------++;het_isq=1.2;het_pval=0.4274	2018
B3GALT5	21:39661289:G:A	rs763469352	missense	2.57384	0.456991	14.4963	0.2837	3.94446e-05	2.64335e-05	12676	12675	1	0	756616	756576	40	0	META_SE=0.8819;Direction=?--?+?--??;het_isq=39.5;het_pval=0.158	41
IGSF5	21:39765751:C:T	rs370841311	missense	3.67885	0.335254	40.3692	0.2865	3.92619e-05	1.10125e-05	12735	12734	1	0	771852	771835	17	0	META_SE=1.2222;Direction=+-----?---;het_isq=0.0;het_pval=0.9846	18
IGSF5	21:39746236:C:T	rs371671474	missense	2.33194	0.488235	11.138	0.2886	0.000347222	0.000187113	4320	4317	3	0	184381	184312	69	0	META_SE=0.7978;Direction=????-++?--;het_isq=22.3;het_pval=0.2727	72
B3GALT5	21:39661425:C:T	rs372024763	missense	0.344177	0.0450464	2.62968	0.3039	0	3.74791e-05	13503	13503	0	0	787106	787047	59	0	META_SE=1.0375;Direction=?--?-?----;het_isq=0.0;het_pval=1	59
IGSF5	21:39792069:G:A	rs139723788	missense	0.345038	0.0445351	2.67321	0.3084	0	4.29438e-05	13433	13433	0	0	791732	791664	68	0	META_SE=1.0446;Direction=?----?---?;het_isq=0.0;het_pval=1	68
IGSF5	IGSF5(ENSG00000183067).GENE.missense_5.0.001	-	missense_5.0.001	0.702788	0.356425	1.38574	0.3086	0.000211431	0.000258096	14189	14183	6	0	811714	811295	419	0	META_SE=0.3464;Direction=+--+----+-;het_isq=0.0;het_pval=0.7657	425
IGSF5	IGSF5(ENSG00000183067).GENE.missense_5.0.005	-	missense_5.0.005	0.702788	0.356425	1.38574	0.3086	0.000211431	0.000258096	14189	14183	6	0	811714	811295	419	0	META_SE=0.3464;Direction=+--+----+-;het_isq=0.0;het_pval=0.7657	425
IGSF5	IGSF5(ENSG00000183067).GENE.missense_5.0.01	-	missense_5.0.01	0.702788	0.356425	1.38574	0.3086	0.000211431	0.000258096	14189	14183	6	0	811714	811295	419	0	META_SE=0.3464;Direction=+--+----+-;het_isq=0.0;het_pval=0.7657	425
B3GALT5	21:39660980:T:C	rs368725752	missense	5.25038	0.211135	130.563	0.3118	4.03356e-05	2.05941e-05	12396	12395	1	0	728365	728335	30	0	META_SE=1.6396;Direction=??-?-?-+??;het_isq=0.0;het_pval=0.4637	31
IGSF5	21:39765703:A:G	rs762332285	missense	2.78431	0.371482	20.8688	0.3191	0.000109818	3.4582e-05	9106	9104	2	0	578335	578295	40	0	META_SE=1.0277;Direction=??-????+??;het_isq=4.7;het_pval=0.3057	42
ADIPOQ	3:186854695:C:G	rs200424832	missense	5.25773	0.199905	138.284	0.3198	0.00333333	0.000686409	150	149	1	0	10198	10184	14	0	META_SE=1.6682;Direction=???+??????;het_isq=0.0;het_pval=1	15
B3GALT5	B3GALT5(ENSG00000183778).GENE.missense_1.singleton	-	missense_1.singleton	0.610975	0.2294	1.62725	0.3242	3.52386e-05	0.000110876	14189	14188	1	0	811714	811534	180	0	META_SE=0.4998;Direction=--+-------;het_isq=0.0;het_pval=0.6364	181
ST6GAL1	ST6GAL1(ENSG00000073849).GENE.synonymous.0.005	-	synonymous.0.005	1.11138	0.898651	1.37446	0.3299	0.00324195	0.00270169	14189	14097	92	0	811714	807333	4376	5	META_SE=0.1084;Direction=+-+++--+--;het_isq=42.9;het_pval=0.07202	4478
B3GALT5	21:39661467:G:A	rs373479020	missense	0.360559	0.0462111	2.81323	0.3305	0	5.92071e-05	13766	13766	0	0	802269	802174	95	0	META_SE=1.0482;Direction=-----?---?;het_isq=0.0;het_pval=1	95
ST6GAL1	ST6GAL1(ENSG00000073849).GENE.missense_1.singleton	-	missense_1.singleton	1.42504	0.695212	2.92104	0.3334	0.000281909	0.000196498	14189	14181	8	0	811714	811395	319	0	META_SE=0.3662;Direction=-+-++--+--;het_isq=9.4;het_pval=0.3559	327
IGSF5	IGSF5(ENSG00000183067).GENE.missense_5.0.0001	-	missense_5.0.0001	0.657113	0.279422	1.54532	0.3357	7.04771e-05	0.00017925	14189	14187	2	0	811714	811423	291	0	META_SE=0.4363;Direction=---+----+-;het_isq=23.6;het_pval=0.2264	293
ST6GAL1	ST6GAL1(ENSG00000073849).GENE.pLoF_missense_1.0.001	-	pLoF_missense_1.0.001	0.871796	0.658192	1.15472	0.3389	0.00158574	0.00179374	14189	14144	45	0	811714	808804	2908	2	META_SE=0.1434;Direction=-+-++---+-;het_isq=0.0;het_pval=0.7993	2957
ST6GAL1	ST6GAL1(ENSG00000073849).GENE.pLoF_missense_1.0.005	-	pLoF_missense_1.0.005	0.871796	0.658192	1.15472	0.3389	0.00158574	0.00179374	14189	14144	45	0	811714	808804	2908	2	META_SE=0.1434;Direction=-+-++---+-;het_isq=0.0;het_pval=0.7993	2957
ST6GAL1	ST6GAL1(ENSG00000073849).GENE.pLoF_missense_1.0.01	-	pLoF_missense_1.0.01	0.871796	0.658192	1.15472	0.3389	0.00158574	0.00179374	14189	14144	45	0	811714	808804	2908	2	META_SE=0.1434;Direction=-+-++---+-;het_isq=0.0;het_pval=0.7993	2957
IGSF5	21:39771127:T:A	rs1419565809	missense	0.326672	0.0328991	3.24368	0.3395	0	1.78482e-05	12396	12396	0	0	728366	728340	26	0	META_SE=1.1712;Direction=??-?-?--??;het_isq=0.0;het_pval=1	26
ADIPOQ	3:186854243:C:T	rs139024247	stop_gained	2.40224	0.39723	14.5274	0.3399	3.80141e-05	2.42324e-05	13153	13152	1	0	763441	763404	37	0	META_SE=0.9182;Direction=??-+-?---?;het_isq=0.0;het_pval=0.4563	38
IGSF5	21:39779245:C:T	rs369163594	missense	0.35544	0.0412297	3.06423	0.3466	0	3.39077e-05	13283	13283	0	0	781534	781481	53	0	META_SE=1.0991;Direction=?--?-?---?;het_isq=0.0;het_pval=1	53
ADIPOQ	3:186854190:T:C	rs138835949	missense	0.346006	0.0379252	3.15674	0.3468	0	2.02285e-05	13706	13706	0	0	790965	790933	32	0	META_SE=1.1280;Direction=?--?------;het_isq=0.0;het_pval=1	32
B3GALT5	21:39660957:T:C	rs571754735	missense	2.54238	0.362365	17.8375	0.3479	7.4151e-05	3.43774e-05	13486	13484	2	0	785399	785345	54	0	META_SE=0.9940;Direction=?--?---+-?;het_isq=0.0;het_pval=0.9088	56
ADIPOQ	3:186853221:C:T	rs138227502	missense	0.537998	0.147162	1.96682	0.3486	3.56151e-05	7.36105e-05	14039	14038	1	0	801516	801398	118	0	META_SE=0.6614;Direction=--+?------;het_isq=0.0;het_pval=0.9282	119
IGSF5	21:39771069:C:T	rs140750069	missense	0.352502	0.0395955	3.13817	0.35	0	2.86684e-05	13766	13766	0	0	802277	802231	46	0	META_SE=1.1155;Direction=-----?---?;het_isq=0.0;het_pval=1	46
B3GALT5	21:39661310:G:A	rs752851812	missense	0.35544	0.0404929	3.11998	0.3506	0	3.26099e-05	13653	13653	0	0	797304	797252	52	0	META_SE=1.1083;Direction=?----?----;het_isq=0.0;het_pval=1	52
IGSF5	IGSF5(ENSG00000183067).GENE.pLoF_missense_0.singleton	-	pLoF_missense_0.singleton	1.32883	0.730749	2.41641	0.3514	0.000422863	0.000268568	14189	14177	12	0	811714	811278	436	0	META_SE=0.3051;Direction=++-+----+-;het_isq=0.0;het_pval=0.5315	448
ST6GAL1	3:187072892:A:G	rs146167852	missense	0.349273	0.0381635	3.19656	0.3518	0	2.28884e-05	11275	11275	0	0	699045	699013	32	0	META_SE=1.1296;Direction=-?-?-??-??;het_isq=0.0;het_pval=1	32
ST6GAL1	3:187043132:C:A	rs377510121	missense	2.50553	0.359712	17.452	0.3536	7.88892e-05	4.95629e-05	12676	12674	2	0	756614	756539	75	0	META_SE=0.9903;Direction=?-+?-?-+??;het_isq=0.0;het_pval=0.9531	77
ADIPOQ	3:186854630:C:T	rs138773406	missense	0.354907	0.0392993	3.20511	0.3562	0	3.47195e-05	13616	13616	0	0	792061	792006	55	0	META_SE=1.1228;Direction=---?-?---?;het_isq=0.0;het_pval=1	55
B3GALT5	21:39660776:C:T	rs534678969	missense	2.46724	0.36066	16.8782	0.3573	7.44435e-05	6.50473e-05	13433	13431	2	0	791732	791629	103	0	META_SE=0.9811;Direction=?-+--?---?;het_isq=0.0;het_pval=0.932	105
B3GALT5	21:39661466:C:T	rs774654350	missense	2.45248	0.355912	16.8993	0.3623	7.44546e-05	4.86303e-05	13431	13429	2	0	791688	791611	77	0	META_SE=0.9848;Direction=?-+--?-+-?;het_isq=0.0;het_pval=0.9198	79
ADIPOQ	3:186854304:G:A	rs79645624	missense	0.332106	0.0300638	3.66868	0.3684	0	3.40404e-05	12879	12879	0	0	749109	749058	51	0	META_SE=1.2256;Direction=-?---?--??;het_isq=0.0;het_pval=1	51
ADIPOQ	3:186854469:A:G	rs771747515	missense	0.350568	0.0357094	3.44162	0.3684	0	2.97376e-05	12676	12676	0	0	756617	756572	45	0	META_SE=1.1654;Direction=?--?-?--??;het_isq=0.0;het_pval=1	45
ST6GAL1	3:187075663:G:T	rs1383703578	missense	0.346075	0.0342438	3.4975	0.3686	0	4.90605e-05	6669	6669	0	0	203830	203810	20	0	META_SE=1.1802;Direction=?-?????--?;het_isq=0.0;het_pval=1	20
ST6GAL1	ST6GAL1(ENSG00000073849).GENE.missense_1.0.001	-	missense_1.0.001	0.877744	0.659961	1.16739	0.3702	0.0015505	0.00174138	14189	14145	44	0	811714	808889	2823	2	META_SE=0.1455;Direction=-+-++---+-;het_isq=0.0;het_pval=0.7946	2871
ST6GAL1	ST6GAL1(ENSG00000073849).GENE.missense_1.0.005	-	missense_1.0.005	0.877744	0.659961	1.16739	0.3702	0.0015505	0.00174138	14189	14145	44	0	811714	808889	2823	2	META_SE=0.1455;Direction=-+-++---+-;het_isq=0.0;het_pval=0.7946	2871
ST6GAL1	ST6GAL1(ENSG00000073849).GENE.missense_1.0.01	-	missense_1.0.01	0.877744	0.659961	1.16739	0.3702	0.0015505	0.00174138	14189	14145	44	0	811714	808889	2823	2	META_SE=0.1455;Direction=-+-++---+-;het_isq=0.0;het_pval=0.7946	2871
IGSF5	21:39771150:C:T	rs772007235	missense	0.356472	0.037277	3.40886	0.3705	0	3.91619e-05	13003	13003	0	0	753283	753224	59	0	META_SE=1.1520;Direction=??-?-?---?;het_isq=0.0;het_pval=1	59
ADIPOQ	ADIPOQ(ENSG00000181092).GENE.synonymous.singleton	-	synonymous.singleton	0.55024	0.146408	2.06795	0.3765	3.52386e-05	6.71419e-05	14189	14188	1	0	811714	811605	109	0	META_SE=0.6755;Direction=-------+--;het_isq=0.0;het_pval=0.9994	110
B3GALT5	21:39660912:A:C	rs781674195	missense	0.329394	0.0276294	3.92699	0.3799	0	2.11468e-05	12676	12676	0	0	756617	756585	32	0	META_SE=1.2645;Direction=?--?-?--??;het_isq=0.0;het_pval=1	32
IGSF5	21:39779272:T:C	rs963359781	missense	0.309561	0.0224866	4.26156	0.3808	0	7.93006e-06	12676	12676	0	0	756615	756603	12	0	META_SE=1.3379;Direction=?--?-?--??;het_isq=0.0;het_pval=1	12
IGSF5	IGSF5(ENSG00000183067).GENE.synonymous.0.0001	-	synonymous.0.0001	0.825389	0.53702	1.26861	0.3816	0.000634294	0.000723161	14189	14171	18	0	811714	810540	1174	0	META_SE=0.2193;Direction=--+---+++-;het_isq=0.0;het_pval=0.9661	1192
ST6GAL1	3:187072868:G:A	rs371896958	missense	0.353419	0.0336065	3.7167	0.3863	0	2.27353e-05	13433	13433	0	0	791721	791685	36	0	META_SE=1.2005;Direction=?----?---?;het_isq=0.0;het_pval=1	36
IGSF5	21:39771057:A:G	rs775631031	missense	2.31984	0.34299	15.6905	0.3882	8.06712e-05	3.43234e-05	12396	12394	2	0	728366	728316	50	0	META_SE=0.9753;Direction=??-?+?--??;het_isq=0.0;het_pval=0.6842	52
B3GALT5	B3GALT5(ENSG00000183778).GENE.missense_0.singleton	-	missense_0.singleton	0.703702	0.315309	1.57051	0.391	0.000105716	0.000165083	14189	14186	3	0	811714	811446	268	0	META_SE=0.4096;Direction=+-+------+;het_isq=0.0;het_pval=0.4575	271
IGSF5	21:39765591:G:A	rs1269255617	missense	0.343936	0.0290079	4.07792	0.3976	0	3.00717e-05	8048	8048	0	0	299285	299267	18	0	META_SE=1.2617;Direction=?-?--??-??;het_isq=0.0;het_pval=1	18
B3GALT5	21:39661251:A:G	rs562740278	missense	0.349623	0.030083	4.0633	0.4011	0	1.69247e-05	12546	12546	0	0	738564	738539	25	0	META_SE=1.2515;Direction=??---?--??;het_isq=0.0;het_pval=1	25
B3GALT5	B3GALT5(ENSG00000183778).GENE.pLoF_missense_5.singleton	-	pLoF_missense_5.singleton	0.557106	0.141479	2.19373	0.4029	3.52386e-05	6.4062e-05	14189	14188	1	0	811714	811610	104	0	META_SE=0.6993;Direction=---------+;het_isq=0.0;het_pval=0.9221	105
IGSF5	21:39779135:C:T	rs756212768	missense	0.566148	0.149084	2.14995	0.4034	3.575e-05	0.000117597	13986	13985	1	0	807846	807656	190	0	META_SE=0.6808;Direction=-----?----;het_isq=0.0;het_pval=1	191
ST6GAL1	3:187042926:C:T	rs151284888	missense	0.354304	0.0306355	4.09757	0.4061	0	3.09448e-05	13433	13433	0	0	791732	791683	49	0	META_SE=1.2490;Direction=?----?---?;het_isq=0.0;het_pval=1	49
ST6GAL1	3:187075567:A:T	rs1415193030	missense	0.331443	0.0240903	4.56011	0.4091	0	1.21037e-05	9106	9106	0	0	578335	578321	14	0	META_SE=1.3376;Direction=??-????-??;het_isq=0.0;het_pval=0.9951	14
IGSF5	21:39771126:A:G	rs140251916	missense	0.345349	0.0273939	4.35373	0.4109	0	2.11124e-05	13283	13283	0	0	781533	781500	33	0	META_SE=1.2930;Direction=?--?-?---?;het_isq=0.0;het_pval=1	33
IGSF5	21:39765760:T:A	rs142177018	missense	0.343661	0.0268307	4.40178	0.4117	0	3.08069e-05	3657	3657	0	0	438213	438186	27	0	META_SE=1.3011;Direction=-?-???????;het_isq=0.0;het_pval=0.9965	27
B3GALT5	21:39661338:T:C	-	missense	0.329098	0.0229778	4.71348	0.4132	0	5.30972e-05	5782	5782	0	0	150667	150651	16	0	META_SE=1.3581;Direction=???????-??;het_isq=0.0;het_pval=1	16
ST6GAL1	3:187075736:G:A	rs766603901	missense	0.571323	0.148078	2.20432	0.4164	3.76421e-05	9.02072e-05	13283	13282	1	0	781534	781394	139	1	META_SE=0.6889;Direction=?--?-?---?;het_isq=0.0;het_pval=0.9983	142
ADIPOQ	3:186854292:C:T	rs72563731	missense	0.342221	0.0255105	4.59085	0.4183	0	0.000806069	333	333	0	0	10545	10528	17	0	META_SE=1.3247;Direction=-?????????;het_isq=0.0;het_pval=1	17
IGSF5	IGSF5(ENSG00000183067).GENE.synonymous.singleton	-	synonymous.singleton	0.63833	0.214968	1.89547	0.4189	7.04771e-05	0.000102869	14189	14187	2	0	811714	811547	167	0	META_SE=0.5553;Direction=------+-+-;het_isq=0.0;het_pval=0.9581	169
ST6GAL1	3:187072891:A:C	rs758711603	missense	1.64839	0.487476	5.574	0.4214	0.000148302	8.08508e-05	13486	13482	4	0	785397	785270	127	0	META_SE=0.6216;Direction=?-+?---+-?;het_isq=0.0;het_pval=0.8338	131
IGSF5	21:39792026:GACAA:G	rs761800062	frameshift	0.570581	0.14425	2.25694	0.4238	3.56176e-05	7.36124e-05	14038	14037	1	0	801495	801378	116	1	META_SE=0.7016;Direction=--+?------;het_isq=0.0;het_pval=0.9642	119
ST6GAL1	3:187042899:A:G	rs757051175	missense	0.347115	0.0257893	4.67204	0.425	0	1.60445e-05	11222	11222	0	0	716755	716732	23	0	META_SE=1.3264;Direction=?--?-??-??;het_isq=0.0;het_pval=1	23
ST6GAL1	3:187072924:G:A	rs757780443	missense	0.34875	0.0261916	4.64372	0.4252	0	2.85424e-05	13002	13002	0	0	753266	753223	43	0	META_SE=1.3209;Direction=??-?-?---?;het_isq=0.0;het_pval=1	43
B3GALT5	21:39660647:C:G	rs930130104	missense	0.358008	0.0283314	4.52395	0.4274	0	2.73746e-05	13486	13486	0	0	785399	785356	43	0	META_SE=1.2942;Direction=?--?-----?;het_isq=0.0;het_pval=1	43
B3GALT5	21:39661119:A:T	-	missense	0.342049	0.0241031	4.85406	0.428	0	4.97787e-05	5782	5782	0	0	150667	150652	15	0	META_SE=1.3534;Direction=???????-??;het_isq=0.0;het_pval=1	15
B3GALT5	21:39661427:C:T	rs1411054552	missense	2.21976	0.307879	16.0041	0.4289	4.11117e-05	2.19352e-05	12162	12161	1	0	752216	752183	33	0	META_SE=1.0079;Direction=+--?-??--?;het_isq=0.0;het_pval=0.5024	34
B3GALT5	21:39661374:G:A	rs773923288	missense	0.35127	0.0252279	4.89103	0.4362	0	3.03133e-05	13433	13433	0	0	791732	791684	48	0	META_SE=1.3437;Direction=?----?---?;het_isq=0.0;het_pval=1	48
ST6GAL1	3:187043219:G:C	rs1718189069	missense	3.15062	0.171169	57.9918	0.44	8.64753e-05	3.65043e-05	5782	5781	1	0	150667	150656	11	0	META_SE=1.4861;Direction=???????+??;het_isq=0.0;het_pval=1	12
IGSF5	21:39771006:G:A	rs778551128	missense	1.89895	0.372898	9.67021	0.44	4.32938e-05	3.50426e-05	11549	11548	1	0	713418	713368	50	0	META_SE=0.8305;Direction=??-?+??--?;het_isq=29.4;het_pval=0.236	51
ST6GAL1	3:187051332:C:G	rs139818568	missense	0.358581	0.0260934	4.9277	0.443	0	3.23594e-05	11829	11829	0	0	741670	741622	48	0	META_SE=1.3370;Direction=?--?-??--?;het_isq=0.0;het_pval=1	48
ST6GAL1	3:187042876:C:A	rs142344871	missense	0.563493	0.130023	2.44207	0.4433	0.000128966	6.5347e-05	3877	3876	1	0	443785	443727	58	0	META_SE=0.7482;Direction=-?-??????-;het_isq=0.0;het_pval=0.998	59
ADIPOQ	3:186854627:G:C	rs183590709	missense	3.07775	0.171056	55.3771	0.4458	4.32713e-05	1.44376e-05	11555	11554	1	0	727270	727249	21	0	META_SE=1.4745;Direction=---?-??+??;het_isq=0.0;het_pval=0.7761	22
IGSF5	IGSF5(ENSG00000183067).GENE.pLoF_missense_1.0.001	-	pLoF_missense_1.0.001	1.06652	0.903029	1.25961	0.4485	0.0053915	0.00522783	14189	14036	153	0	811714	803235	8471	8	META_SE=0.0849;Direction=++---+-+++;het_isq=23.1;het_pval=0.2306	8640
IGSF5	21:39771080:G:A	rs765181728	missense	0.34649	0.0222892	5.38627	0.449	0	1.41572e-05	11829	11829	0	0	741672	741651	21	0	META_SE=1.3999;Direction=?--?-??--?;het_isq=0.0;het_pval=1	21
IGSF5	21:39779306:G:A	rs754107936	splice_donor	0.350708	0.0229215	5.36597	0.4516	0	2.70949e-05	12676	12676	0	0	756599	756558	41	0	META_SE=1.3918;Direction=?--?-?--??;het_isq=0.0;het_pval=1	41
ST6GAL1	ST6GAL1(ENSG00000073849).GENE.pLoF.singleton	-	pLoF.singleton	0.350113	0.0226328	5.41598	0.4526	0	2.13583e-05	13819	13819	0	0	795944	795910	34	0	META_SE=1.3974;Direction=--?------?;het_isq=0.0;het_pval=1	34
IGSF5	21:39765835:C:T	rs1217761342	missense	0.302341	0.0131291	6.96241	0.4548	0	1.744e-05	11222	11222	0	0	716744	716719	25	0	META_SE=1.6004;Direction=?--?-??-??;het_isq=0.0;het_pval=0.9997	25
IGSF5	21:39765709:G:A	rs566316948	missense	0.35127	0.0223062	5.53167	0.457	0	2.75121e-05	11372	11372	0	0	726952	726912	40	0	META_SE=1.4065;Direction=?----??-??;het_isq=0.0;het_pval=1	40
ADIPOQ	3:186853084:T:A	rs114155159	missense	1.17081	0.771983	1.7757	0.458	0.000867365	0.000965982	13835	13811	24	0	797634	796095	1537	2	META_SE=0.2125;Direction=--+?+?+---;het_isq=0.0;het_pval=0.4743	1565
B3GALT5	21:39661236:C:T	rs748085105	missense	0.342323	0.0198679	5.89823	0.4604	0	1.40805e-05	13362	13362	0	0	781225	781203	22	0	META_SE=1.4524;Direction=--------??;het_isq=0.0;het_pval=1	22
ADIPOQ	3:186854210:G:A	rs750108412	missense	0.351762	0.0211322	5.85535	0.4665	0	1.2556e-05	12675	12675	0	0	756613	756594	19	0	META_SE=1.4348;Direction=?--?-?--??;het_isq=0.0;het_pval=1	19
ST6GAL1	3:187075580:C:T	rs200351600	missense	2.85422	0.16963	48.0257	0.4665	4.2269e-05	2.83147e-05	11829	11828	1	0	741665	741623	42	0	META_SE=1.4403;Direction=?-+?-??--?;het_isq=0.0;het_pval=0.7587	43
ST6GAL1	3:187042869:A:G	rs767139133	missense	0.34604	0.0196899	6.08148	0.4681	0	1.167e-05	12396	12396	0	0	728366	728349	17	0	META_SE=1.4625;Direction=??-?-?--??;het_isq=0.0;het_pval=1	17
ST6GAL1	ST6GAL1(ENSG00000073849).GENE.pLoF_missense_1.singleton	-	pLoF_missense_1.singleton	1.29305	0.644818	2.59293	0.469	0.000281909	0.000216209	14189	14181	8	0	811714	811363	351	0	META_SE=0.3550;Direction=-+-++--+--;het_isq=4.0;het_pval=0.4036	359
B3GALT5	21:39660586:G:T	rs199571077	missense	0.358725	0.0222414	5.78577	0.4699	0	3.3908e-05	13283	13283	0	0	781526	781473	53	0	META_SE=1.4187;Direction=?--?-?---?;het_isq=0.0;het_pval=1	53
IGSF5	21:39765762:A:G	rs112166899	missense	0.352185	0.0204883	6.05388	0.472	0	1.29409e-05	10560	10560	0	0	618195	618179	16	0	META_SE=1.4512;Direction=??-???--??;het_isq=0.0;het_pval=1	16
ADIPOQ	3:186854592:G:A	rs200107352	missense	0.352995	0.0204431	6.09524	0.4737	0	1.7528e-05	11829	11829	0	0	741672	741646	26	0	META_SE=1.4535;Direction=?--?-??--?;het_isq=0.0;het_pval=1	26
ST6GAL1	3:187051315:C:G	rs928510292	missense	0.293112	0.010116	8.49293	0.4749	0	8.36689e-06	5111	5111	0	0	478075	478067	8	0	META_SE=1.7176;Direction=-?-???-???;het_isq=0.0;het_pval=0.996	8
ST6GAL1	3:187042927:G:A	rs558830065	missense	0.585201	0.133009	2.57471	0.4784	3.60855e-05	4.05658e-05	13856	13855	1	0	801168	801103	65	0	META_SE=0.7559;Direction=?------+--;het_isq=0.0;het_pval=0.998	66
ADIPOQ	3:186854327:G:A	rs1326847000	missense	0.353738	0.0199786	6.26322	0.4785	0	3.24982e-05	9959	9959	0	0	353866	353843	23	0	META_SE=1.4663;Direction=?-??-?---?;het_isq=0.0;het_pval=1	23
IGSF5	21:39801349:G:A	rs2087027907	missense	0.354339	0.0200165	6.27265	0.4792	0	1.81373e-05	11222	11222	0	0	716754	716728	26	0	META_SE=1.4662;Direction=?--?-??-??;het_isq=0.0;het_pval=1	26
ST6GAL1	3:187074207:C:T	rs1270515322	missense	0.336082	0.0162554	6.94852	0.4804	0	1.3138e-05	11370	11370	0	0	646978	646961	17	0	META_SE=1.5454;Direction=??-??----?;het_isq=0.0;het_pval=1	17
B3GALT5	B3GALT5(ENSG00000183778).GENE.pLoF_missense_1.singleton	-	pLoF_missense_1.singleton	0.719139	0.286028	1.80808	0.4834	7.04771e-05	0.000130588	14189	14187	2	0	811714	811502	212	0	META_SE=0.4704;Direction=--+------+;het_isq=0.0;het_pval=0.4623	214
B3GALT5	21:39661250:A:G	rs769790561	missense	0.345556	0.0173784	6.87111	0.4861	0	1.12136e-05	11549	11549	0	0	713420	713404	16	0	META_SE=1.5255;Direction=??-?-??--?;het_isq=0.0;het_pval=1	16
ADIPOQ	3:186854627:G:T	rs183590709	stop_gained	0.354658	0.0189349	6.64288	0.4881	0	2.24689e-05	12675	12675	0	0	756602	756568	34	0	META_SE=1.4950;Direction=?--?-?--??;het_isq=0.0;het_pval=1	34
ST6GAL1	3:187043019:A:G	rs769842676	missense	0.62469	0.165082	2.36391	0.4883	3.94446e-05	3.70068e-05	12676	12675	1	0	756617	756564	50	3	META_SE=0.6790;Direction=?--?-?--??;het_isq=0.0;het_pval=0.9994	57
IGSF5	IGSF5(ENSG00000183067).GENE.pLoF.0.01	-	pLoF.0.01	0.880558	0.611553	1.26789	0.4941	0.00098668	0.000964009	14189	14161	28	0	811714	810156	1551	7	META_SE=0.1860;Direction=--------++;het_isq=7.7;het_pval=0.3713	1593
IGSF5	21:39771143:G:C	rs117910095	missense	0.353349	0.0168379	7.41514	0.5029	0	2.09097e-05	11823	11823	0	0	741282	741251	31	0	META_SE=1.5530;Direction=?--?-??--?;het_isq=0.0;het_pval=1	31
B3GALT5	B3GALT5(ENSG00000183778).GENE.missense_1.0.0001	-	missense_1.0.0001	1.14225	0.773798	1.68614	0.5031	0.00102192	0.00087038	14189	14160	29	0	811714	810301	1413	0	META_SE=0.1987;Direction=++++---+--;het_isq=5.6;het_pval=0.3898	1442
IGSF5	IGSF5(ENSG00000183067).GENE.pLoF_missense_0.0.001	-	pLoF_missense_0.0.001	1.05211	0.906329	1.22135	0.5041	0.00673057	0.00653247	14189	13998	191	0	811714	801117	10589	8	META_SE=0.0761;Direction=++---+-++-;het_isq=0.0;het_pval=0.5141	10796
IGSF5	21:39779275:C:T	rs201593108	missense	0.355013	0.0170136	7.40785	0.5041	0	2.66985e-05	8186	8186	0	0	655467	655432	35	0	META_SE=1.5501;Direction=-------?-?;het_isq=0.0;het_pval=1	35
B3GALT5	21:39660777:G:A	rs759359227	missense	0.350638	0.0161453	7.61503	0.5046	0	1.38875e-05	13616	13616	0	0	792077	792055	22	0	META_SE=1.5705;Direction=---?-?---?;het_isq=0.0;het_pval=1	22
ST6GAL1	3:187042963:C:A	rs201339364	missense	0.34566	0.0147506	8.10005	0.5092	0	8.23762e-06	12396	12396	0	0	728366	728354	12	0	META_SE=1.6093;Direction=??-?-?--??;het_isq=0.0;het_pval=1	12
IGSF5	21:39792093:A:G	rs375661750	missense	0.355617	0.016301	7.75805	0.511	0	2.22471e-05	11829	11829	0	0	741670	741637	33	0	META_SE=1.5728;Direction=?--?-??--?;het_isq=0.0;het_pval=1	33
ST6GAL1	3:187051339:A:T	rs1171853961	missense	0.350288	0.0151457	8.10141	0.5128	0	4.99917e-05	3290	3290	0	0	150025	150010	15	0	META_SE=1.6026;Direction=????-?-???;het_isq=0.0;het_pval=0.9988	15
B3GALT5	21:39661167:C:T	-	missense	0.339867	0.0134203	8.60708	0.5128	0	4.33244e-05	3290	3290	0	0	150031	150018	13	0	META_SE=1.6489;Direction=????-?-???;het_isq=0.0;het_pval=0.9851	13
ADIPOQ	3:186854222:G:T	rs376862518	missense	0.3449	0.014158	8.40206	0.5135	0	1.91644e-05	12676	12676	0	0	756611	756582	29	0	META_SE=1.6291;Direction=?--?-?--??;het_isq=0.0;het_pval=1	29
IGSF5	IGSF5(ENSG00000183067).GENE.missense_1.0.005	-	missense_1.0.005	1.04739	0.910966	1.20424	0.5152	0.00771725	0.00655034	14189	13970	219	0	811714	801100	10594	20	META_SE=0.0712;Direction=++-----+++;het_isq=38.6;het_pval=0.1004	10853
B3GALT5	21:39660889:C:G	rs138837929	missense	0.763456	0.337819	1.72538	0.5166	0.000178075	0.000203365	14039	14034	5	0	801515	801189	326	0	META_SE=0.4160;Direction=---?-++--+;het_isq=18.2;het_pval=0.2806	331
ADIPOQ	3:186853222:G:A	rs143606172	missense	1.38348	0.515896	3.71007	0.519	0.000140964	7.20703e-05	14188	14184	4	0	811707	811590	117	0	META_SE=0.5033;Direction=--+-+-+---;het_isq=0.0;het_pval=0.5694	121
IGSF5	21:39793565:A:C	rs1317995060	missense	0.360379	0.0161954	8.01911	0.5191	0	2.72142e-05	13003	13003	0	0	753282	753241	41	0	META_SE=1.5829;Direction=??-?-?---?;het_isq=0.0;het_pval=1	41
ADIPOQ	3:186854336:G:A	rs367717792	missense	0.348123	0.0139389	8.69431	0.5204	0	1.1662e-05	11167	11167	0	0	643114	643099	15	0	META_SE=1.6418;Direction=??-???---?;het_isq=0.0;het_pval=1	15
IGSF5	21:39765819:C:T	rs371092341	missense	0.35765	0.0154762	8.2652	0.521	0	3.57797e-05	5917	5917	0	0	572950	572909	41	0	META_SE=1.6022;Direction=??---???-?;het_isq=0.0;het_pval=1	41
ST6GAL1	3:187042954:T:C	rs1322169974	missense	0.3449	0.0133547	8.90742	0.5211	0	1.23456e-05	10942	10942	0	0	688504	688487	17	0	META_SE=1.6589;Direction=??-?-??-??;het_isq=0.0;het_pval=0.9999	17
ST6GAL1	3:187043194:A:C	rs144486229	missense	0.598457	0.124368	2.87976	0.5219	4.06339e-05	2.93154e-05	12305	12304	1	0	733403	733360	43	0	META_SE=0.8016;Direction=-?-?--?---;het_isq=0.0;het_pval=1	44
IGSF5	IGSF5(ENSG00000183067).GENE.missense_5.singleton	-	missense_5.singleton	1.94196	0.252232	14.9514	0.5239	3.52386e-05	2.21753e-05	14189	14188	1	0	811714	811678	36	0	META_SE=1.0414;Direction=---+------;het_isq=0.0;het_pval=0.9691	37
IGSF5	21:39771143:G:A	rs117910095	missense	1.26377	0.615208	2.59606	0.5239	0.000289101	0.000312174	13836	13828	8	0	797631	797133	498	0	META_SE=0.3673;Direction=-++?-?+---;het_isq=10.9;het_pval=0.3458	506
B3GALT5	21:39661428:G:A	rs376663833	missense	0.340241	0.0122768	9.4295	0.5247	0	1.43221e-05	5643	5643	0	0	558579	558563	16	0	META_SE=1.6949;Direction=-?---?????;het_isq=0.0;het_pval=1	16
IGSF5	21:39765618:G:A	rs141368161	missense	1.29447	0.584122	2.86866	0.525	0.000257694	0.000120743	13582	13575	7	0	786796	786608	186	2	META_SE=0.4060;Direction=-----++-?+;het_isq=0.0;het_pval=0.7712	197
B3GALT5	B3GALT5(ENSG00000183778).GENE.pLoF_missense_0.singleton	-	pLoF_missense_0.singleton	0.780048	0.360864	1.68616	0.5276	0.000140954	0.000184178	14189	14185	4	0	811714	811415	299	0	META_SE=0.3933;Direction=+-+------+;het_isq=22.1;het_pval=0.2393	303
ADIPOQ	3:186854631:G:A	rs760817936	missense	0.35395	0.014103	8.88326	0.5276	0	1.48702e-05	12252	12252	0	0	739735	739713	22	0	META_SE=1.6443;Direction=-?---??---;het_isq=0.0;het_pval=1	22
ST6GAL1	3:187074224:T:A	rs1719485171	missense	0.345867	0.0127069	9.41413	0.5288	0	7.67722e-06	13283	13283	0	0	781533	781521	12	0	META_SE=1.6857;Direction=?--?-?---?;het_isq=0.0;het_pval=1	12
ADIPOQ	3:186854630:C:A	rs138773406	missense	0.353137	0.0136282	9.15057	0.5308	0	1.46847e-05	11370	11370	0	0	646934	646915	19	0	META_SE=1.6606;Direction=??-??----?;het_isq=0.0;het_pval=1	19
ADIPOQ	3:186853233:G:T	-	missense	0.321679	0.00924298	11.1953	0.5312	0	9.58475e-06	7618	7618	0	0	260831	260826	5	0	META_SE=1.8111;Direction=????-??-??;het_isq=0.0;het_pval=0.9933	5
ST6GAL1	3:187075642:T:C	rs1719534675	missense	0.356829	0.0138899	9.16684	0.5338	0	1.86188e-05	11447	11447	0	0	671365	671340	25	0	META_SE=1.6562;Direction=?--???---?;het_isq=0.0;het_pval=1	25
ADIPOQ	3:186853180:C:T	rs200936740	missense	0.361245	0.0145753	8.95333	0.5342	0	2.39981e-05	13433	13433	0	0	791730	791692	38	0	META_SE=1.6379;Direction=?----?---?;het_isq=0.0;het_pval=1	38
IGSF5	21:39746271:C:T	rs907312042	stop_gained	0.600075	0.11793	3.05343	0.5384	0.000121951	0.000162183	4100	4099	1	0	178810	178752	58	0	META_SE=0.8301;Direction=????---?-?;het_isq=0.0;het_pval=0.9508	59
IGSF5	21:39771194:A:C	-	missense	1.54651	0.383011	6.24443	0.5404	0.000151991	9.08614e-05	9869	9866	3	0	627329	627215	114	0	META_SE=0.7121;Direction=--+-???+??;het_isq=0.0;het_pval=0.9237	117
ADIPOQ	ADIPOQ(ENSG00000181092).GENE.missense_0.0.0001	-	missense_0.0.0001	0.904928	0.656299	1.24775	0.5424	0.00126859	0.00133298	14189	14153	36	0	811714	809553	2158	3	META_SE=0.1639;Direction=----+-+---;het_isq=0.0;het_pval=0.6676	2200
IGSF5	IGSF5(ENSG00000183067).GENE.missense_0.0.01	-	missense_0.0.01	1.0286	0.93937	1.12631	0.5431	0.0187469	0.0162705	14189	13657	532	0	811714	785359	26296	59	META_SE=0.0463;Direction=+-----++++;het_isq=0.0;het_pval=0.7191	26946
IGSF5	21:39788172:C:T	rs139012406	missense	0.35833	0.0131081	9.7955	0.5432	0	1.80706e-05	13112	13112	0	0	774740	774712	28	0	META_SE=1.6879;Direction=-----?--??;het_isq=0.0;het_pval=1	28
ST6GAL1	ST6GAL1(ENSG00000073849).GENE.synonymous.0.01	-	synonymous.0.01	1.04603	0.904626	1.20953	0.5436	0.00690676	0.00667538	14189	13993	196	0	811714	800908	10775	31	META_SE=0.0741;Direction=+-+++-----;het_isq=48.9;het_pval=0.0398	11033
ADIPOQ	3:186854402:G:A	rs1711911433	missense	0.341844	0.0106735	10.9483	0.5439	0	1.53353e-05	7618	7618	0	0	260836	260828	8	0	META_SE=1.7687;Direction=????-??-??;het_isq=0.0;het_pval=0.9939	8
ADIPOQ	3:186853222:G:T	rs143606172	missense	2.46403	0.13337	45.5234	0.5445	4.03421e-05	8.2386e-06	12394	12393	1	0	728279	728267	12	0	META_SE=1.4880;Direction=??-?-?-+??;het_isq=0.0;het_pval=0.5801	13
ADIPOQ	ADIPOQ(ENSG00000181092).GENE.missense_5.0.005	-	missense_5.0.005	1.05285	0.891105	1.24395	0.5451	0.00528578	0.00453608	14189	14039	150	0	811714	804371	7322	21	META_SE=0.0851;Direction=+--++-+-+-;het_isq=0.0;het_pval=0.5399	7514
ADIPOQ	ADIPOQ(ENSG00000181092).GENE.missense_5.0.01	-	missense_5.0.01	1.05285	0.891105	1.24395	0.5451	0.00528578	0.00453608	14189	14039	150	0	811714	804371	7322	21	META_SE=0.0851;Direction=+--++-+-+-;het_isq=0.0;het_pval=0.5399	7514
IGSF5	21:39779243:G:A	rs927466034	missense	2.28371	0.156938	33.2317	0.5455	4.2269e-05	3.16852e-05	11829	11828	1	0	741671	741624	47	0	META_SE=1.3662;Direction=?-+?-??--?;het_isq=0.0;het_pval=0.8961	48
ADIPOQ	ADIPOQ(ENSG00000181092).GENE.pLoF_missense_5.0.005	-	pLoF_missense_5.0.005	1.05232	0.891708	1.24187	0.5466	0.00535626	0.00463033	14189	14037	152	0	811714	804218	7475	21	META_SE=0.0845;Direction=+--++-+-+-;het_isq=0.0;het_pval=0.6582	7669
ADIPOQ	ADIPOQ(ENSG00000181092).GENE.pLoF_missense_5.0.01	-	pLoF_missense_5.0.01	1.05232	0.891708	1.24187	0.5466	0.00535626	0.00463033	14189	14037	152	0	811714	804218	7475	21	META_SE=0.0845;Direction=+--++-+-+-;het_isq=0.0;het_pval=0.6582	7669
IGSF5	21:39745525:A:T	rs368695436	missense	0.354836	0.0121221	10.3867	0.5476	0	5.99892e-05	3290	3290	0	0	150027	150009	18	0	META_SE=1.7228;Direction=????-?-???;het_isq=0.0;het_pval=0.9929	18
ADIPOQ	ADIPOQ(ENSG00000181092).GENE.pLoF_missense_0.0.0001	-	pLoF_missense_0.0.0001	0.908464	0.66418	1.2426	0.5481	0.00133907	0.00142784	14189	14151	38	0	811714	809399	2312	3	META_SE=0.1598;Direction=--+-+-+---;het_isq=0.0;het_pval=0.7932	2356
IGSF5	21:39779117:G:A	rs774315775	missense	0.347323	0.0107241	11.2488	0.5512	0	1.15159e-05	13283	13283	0	0	781525	781507	18	0	META_SE=1.7744;Direction=?--?-?---?;het_isq=0.0;het_pval=1	18
ADIPOQ	3:186854219:G:A	rs199646033	missense	0.36092	0.0126061	10.3334	0.5515	0	2.23339e-05	9829	9829	0	0	335812	335798	13	1	META_SE=1.7115;Direction=???--?---?;het_isq=0.0;het_pval=1	15
B3GALT5	21:39660902:C:T	rs1413220064	stop_gained	0.337902	0.00933222	12.2348	0.5535	0	1.0167e-05	10942	10942	0	0	688503	688489	14	0	META_SE=1.8313;Direction=??-?-??-??;het_isq=0.0;het_pval=0.9997	14
ST6GAL1	3:187075663:G:A	rs1383703578	missense	0.347601	0.0104914	11.5167	0.5541	0	6.3078e-06	11549	11549	0	0	713402	713393	9	0	META_SE=1.7860;Direction=??-?-??--?;het_isq=0.0;het_pval=1	9
ADIPOQ	ADIPOQ(ENSG00000181092).GENE.pLoF.singleton	-	pLoF.singleton	0.360307	0.012177	10.6611	0.5548	0	1.86968e-05	13766	13766	0	0	802277	802247	30	0	META_SE=1.7283;Direction=-----?---?;het_isq=0.0;het_pval=1	30
IGSF5	21:39779235:C:G	-	missense	0.351094	0.0106114	11.6165	0.5577	0	8.71455e-06	10942	10942	0	0	688504	688492	12	0	META_SE=1.7853;Direction=??-?-??-??;het_isq=0.0;het_pval=1	12
IGSF5	21:39793575:C:T	rs771069247	missense	0.35715	0.011321	11.2672	0.5588	0	1.71617e-05	12396	12396	0	0	728365	728340	25	0	META_SE=1.7610;Direction=??-?-?--??;het_isq=0.0;het_pval=1	25
IGSF5	21:39779248:C:T	rs778071541	missense	0.346317	0.00988482	12.1333	0.5589	0	9.61131e-06	12396	12396	0	0	728309	728295	14	0	META_SE=1.8145;Direction=??-?-?--??;het_isq=0.0;het_pval=1	14
B3GALT5	B3GALT5(ENSG00000183778).GENE.pLoF_missense_1.0.005	-	pLoF_missense_1.0.005	1.0739	0.844847	1.36506	0.5599	0.00267813	0.00225818	14189	14113	76	0	811714	808050	3662	2	META_SE=0.1224;Direction=-++++--+-+;het_isq=0.0;het_pval=0.7549	3742
B3GALT5	B3GALT5(ENSG00000183778).GENE.pLoF_missense_1.0.01	-	pLoF_missense_1.0.01	1.0739	0.844847	1.36506	0.5599	0.00267813	0.00225818	14189	14113	76	0	811714	808050	3662	2	META_SE=0.1224;Direction=-++++--+-+;het_isq=0.0;het_pval=0.7549	3742
B3GALT5	21:39661035:T:C	rs201449827	missense	0.336149	0.00854685	13.2208	0.5606	0	0.000168732	483	483	0	0	20743	20736	7	0	META_SE=1.8735;Direction=-??-??????;het_isq=0.0;het_pval=0.9948	7
ST6GAL1	3:187075699:C:T	rs757496249	missense	0.335075	0.0082452	13.6171	0.563	0	1.99959e-05	3290	3290	0	0	150031	150025	6	0	META_SE=1.8902;Direction=????-?-???;het_isq=0.0;het_pval=0.9928	6
ADIPOQ	ADIPOQ(ENSG00000181092).GENE.missense_5.0.001	-	missense_5.0.001	1.1344	0.739081	1.74115	0.5639	0.000880964	0.000683738	14189	14164	25	0	811714	810606	1106	2	META_SE=0.2186;Direction=-+--+-++-+;het_isq=0.0;het_pval=0.4843	1135
ST6GAL1	ST6GAL1(ENSG00000073849).GENE.pLoF_missense_5.singleton	-	pLoF_missense_5.singleton	1.32697	0.506602	3.47582	0.5647	0.000140954	0.000112724	14189	14185	4	0	811714	811531	183	0	META_SE=0.4913;Direction=---+---+--;het_isq=12.0;het_pval=0.3325	187
ST6GAL1	3:187043292:C:T	rs1218753084	stop_gained	0.31572	0.00618174	16.1248	0.5656	0	6.05186e-06	9106	9106	0	0	578335	578328	7	0	META_SE=2.0068;Direction=??-????-??;het_isq=0.0;het_pval=0.9857	7
B3GALT5	21:39660798:G:A	rs900288886	stop_gained	0.342597	0.00861064	13.6311	0.5687	0	6.8647e-06	12396	12396	0	0	728364	728354	10	0	META_SE=1.8794;Direction=??-?-?--??;het_isq=0.0;het_pval=1	10
B3GALT5	21:39660972:G:A	rs371036613	missense	0.349658	0.0093112	13.1305	0.57	0	2.56144e-05	5440	5440	0	0	566087	566058	29	0	META_SE=1.8499;Direction=?--?-?????;het_isq=0.0;het_pval=1	29
IGSF5	21:39771005:C:T	rs8129968	missense	0.983439	0.928372	1.04177	0.5706	0.0455282	0.0420267	14189	12929	1228	32	811711	745228	64739	1744	META_SE=0.0294;Direction=--+--+-+-+;het_isq=55.5;het_pval=0.01648	69519
IGSF5	21:39771091:T:A	rs74817033	missense	1.06014	0.866341	1.29729	0.5708	0.00426387	0.00232163	14189	14075	107	7	811714	808170	3319	225	META_SE=0.1030;Direction=--+-+++-++;het_isq=30.6;het_pval=0.1639	3890
ADIPOQ	3:186854684:C:G	rs1269578939	missense	0.338646	0.0079144	14.4902	0.5721	0	1.15018e-05	7618	7618	0	0	260828	260822	6	0	META_SE=1.9165;Direction=????-??-??;het_isq=0.0;het_pval=0.995	6
IGSF5	21:39771032:G:A	rs768270375	missense	0.6398	0.135273	3.02605	0.5733	3.89833e-05	3.91229e-05	12826	12825	1	0	766815	766755	60	0	META_SE=0.7928;Direction=?----?--??;het_isq=0.0;het_pval=0.9999	61
IGSF5	21:39765738:G:A	rs765868442	missense	0.359659	0.0100881	12.8225	0.5749	0	2.14853e-05	7984	7984	0	0	651609	651581	28	0	META_SE=1.8234;Direction=-----?-?-?;het_isq=0.0;het_pval=1	28
ST6GAL1	3:187072877:A:G	rs748102251	missense	0.357972	0.00976712	13.1199	0.5761	0	1.99077e-05	12396	12396	0	0	728363	728334	29	0	META_SE=1.8375;Direction=??-?-?--??;het_isq=0.0;het_pval=1	29
B3GALT5	21:39660810:G:C	rs748517728	missense	0.337429	0.00731136	15.5728	0.5784	0	0.000370881	423	423	0	0	9437	9430	7	0	META_SE=1.9551;Direction=?????-???-;het_isq=0.0;het_pval=0.9803	7
ADIPOQ	3:186854624:G:C	rs773261440	missense	0.339087	0.007459	15.4149	0.5786	0	1.83699e-05	7236	7236	0	0	190529	190522	7	0	META_SE=1.9474;Direction=??????--??;het_isq=0.0;het_pval=0.9893	7
IGSF5	21:39765795:A:G	rs200929473	missense	0.359767	0.00963877	13.4283	0.5799	0	2.18076e-05	12676	12676	0	0	756617	756584	33	0	META_SE=1.8468;Direction=?--?-?--??;het_isq=0.0;het_pval=1	33
ST6GAL1	3:187043241:C:T	rs1033386410	missense	0.349903	0.00846449	14.4642	0.5803	0	1.368e-05	9352	9352	0	0	328947	328938	9	0	META_SE=1.8989;Direction=?-??-?--??;het_isq=0.0;het_pval=1	9
B3GALT5	21:39661382:G:A	rs766898271	missense	0.338409	0.0072554	15.7842	0.5805	0	1.33012e-05	5885	5885	0	0	526267	526253	14	0	META_SE=1.9605;Direction=?--???-?--;het_isq=0.0;het_pval=1	14
B3GALT5	21:39661482:C:T	rs764255566	missense	0.350253	0.00847462	14.4758	0.5806	0	1.90029e-05	3897	3897	0	0	447301	447284	17	0	META_SE=1.8988;Direction=??--?-???-;het_isq=0.0;het_pval=1	17
ST6GAL1	3:187074228:C:T	rs747048020	missense	0.349518	0.00831712	14.6881	0.5815	0	1.30429e-05	12396	12396	0	0	728366	728347	19	0	META_SE=1.9073;Direction=??-?-?--??;het_isq=0.0;het_pval=1	19
ST6GAL1	ST6GAL1(ENSG00000073849).GENE.missense_0.singleton	-	missense_0.singleton	1.20877	0.613156	2.38294	0.584	0.000281909	0.000230993	14189	14181	8	0	811714	811339	375	0	META_SE=0.3463;Direction=-+-++--+--;het_isq=2.0;het_pval=0.4202	383
IGSF5	21:39765715:C:G	rs528886601	missense	0.346283	0.00774374	15.485	0.5844	0	7.70968e-06	11547	11547	0	0	713389	713378	11	0	META_SE=1.9390;Direction=??-?-??--?;het_isq=0.0;het_pval=1	11
ADIPOQ	3:186854184:G:A	rs777244635	missense	0.643779	0.132586	3.1259	0.5849	4.2269e-05	3.37089e-05	11829	11828	1	0	741643	741594	48	1	META_SE=0.8062;Direction=?--?-??--?;het_isq=0.0;het_pval=0.9997	51
IGSF5	21:39770957:G:A	rs201139705	missense	0.348401	0.00785245	15.4581	0.5858	0	1.11775e-05	6817	6817	0	0	581526	581513	13	0	META_SE=1.9350;Direction=??-?---???;het_isq=0.0;het_pval=1	13
ST6GAL1	3:187043124:C:T	rs138824619	missense	1.63036	0.280867	9.46382	0.586	3.70755e-05	4.13423e-05	13486	13485	1	0	774026	773962	64	0	META_SE=0.8973;Direction=+?---?---?;het_isq=0.0;het_pval=0.5359	65
B3GALT5	21:39661232:G:A	rs144752439	missense	0.359443	0.00900045	14.3547	0.5865	0	2.43188e-05	11275	11275	0	0	699049	699015	34	0	META_SE=1.8813;Direction=-?-?-??-??;het_isq=0.0;het_pval=1	34
ADIPOQ	ADIPOQ(ENSG00000181092).GENE.pLoF_missense_5.0.001	-	pLoF_missense_5.0.001	1.12019	0.743689	1.6873	0.5871	0.000951441	0.000778599	14189	14162	27	0	811714	810452	1260	2	META_SE=0.2090;Direction=-++-+-++-+;het_isq=0.0;het_pval=0.8546	1291
B3GALT5	21:39660770:G:C	rs140454722	missense	0.345729	0.00734437	16.2749	0.5889	0	1.0297e-05	12396	12396	0	0	728366	728351	15	0	META_SE=1.9652;Direction=??-?-?--??;het_isq=0.0;het_pval=1	15
IGSF5	21:39788190:T:C	rs149173446	splice_donor	0.348924	0.00766188	15.8901	0.5889	0	1.28446e-05	9326	9326	0	0	583905	583890	15	0	META_SE=1.9483;Direction=??-????-?-;het_isq=0.0;het_pval=0.9999	15
ST6GAL1	3:187051277:T:TG	-	frameshift	0.341093	0.00673111	17.2846	0.5912	0	8.64551e-06	9106	9106	0	0	578335	578325	10	0	META_SE=2.0028;Direction=??-????-??;het_isq=0.0;het_pval=0.9857	10
IGSF5	IGSF5(ENSG00000183067).GENE.missense_1.0.01	-	missense_1.0.01	1.03427	0.913776	1.17066	0.5938	0.0101135	0.0080176	14189	13902	287	0	811714	798731	12950	33	META_SE=0.0632;Direction=++-----+++;het_isq=0.0;het_pval=0.4573	13303
IGSF5	21:39765554:A:C	rs774493602	missense	0.33012	0.00561628	19.4041	0.5939	0	6.27841e-06	11222	11222	0	0	716742	716733	9	0	META_SE=2.0785;Direction=?--?-??-??;het_isq=0.0;het_pval=1	9
IGSF5	21:39779162:G:T	rs763627176	missense	0.319755	0.00480146	21.2942	0.5946	0	8.89685e-06	10560	10560	0	0	618196	618185	11	0	META_SE=2.1422;Direction=??-???--??;het_isq=0.0;het_pval=0.9991	11
ADIPOQ	3:186854325:T:C	rs748404013	missense	0.3427	0.00647614	18.1348	0.5969	0	6.96113e-06	10840	10840	0	0	646447	646438	9	0	META_SE=2.0249;Direction=?--???--??;het_isq=0.0;het_pval=1	9
IGSF5	IGSF5(ENSG00000183067).GENE.missense_0.singleton	-	missense_0.singleton	1.19698	0.614239	2.33257	0.5974	0.000387624	0.00024824	14189	14178	11	0	811714	811311	403	0	META_SE=0.3404;Direction=++-+-+--+-;het_isq=0.0;het_pval=0.6475	414
ADIPOQ	3:186853101:G:T	rs537542748	missense	0.348401	0.00695802	17.4451	0.5975	0	5.4136e-06	12729	12729	0	0	738880	738872	8	0	META_SE=1.9967;Direction=-?-?-?--??;het_isq=0.0;het_pval=1	8
IGSF5	21:39771117:C:A	rs766195194	missense	0.64882	0.128967	3.26415	0.5997	0.000266383	0.000375261	1877	1876	1	0	49299	49262	37	0	META_SE=0.8243;Direction=?????--??-;het_isq=0.0;het_pval=0.8759	38
ST6GAL1	ST6GAL1(ENSG00000073849).GENE.synonymous.singleton	-	synonymous.singleton	0.763685	0.277776	2.09959	0.6013	0.000105716	0.000110876	14189	14186	3	0	811714	811534	180	0	META_SE=0.5160;Direction=-+----+-+-;het_isq=0.0;het_pval=0.8826	183
ST6GAL1	ST6GAL1(ENSG00000073849).GENE.synonymous.0.0001	-	synonymous.0.0001	1.11896	0.734043	1.70572	0.6014	0.000775248	0.00070961	14189	14167	22	0	811714	810562	1152	0	META_SE=0.2151;Direction=+------++-;het_isq=0.0;het_pval=0.4961	1174
IGSF5	21:39746298:G:A	rs774372990	missense	0.35833	0.00747164	17.1851	0.6033	0	3.87797e-05	4117	4117	0	0	180507	180493	14	0	META_SE=1.9747;Direction=????-?-?--;het_isq=0.0;het_pval=1	14
IGSF5	21:39801319:G:C	rs779270532	missense	0.358438	0.00747974	17.1768	0.6033	0	2.11255e-05	5665	5665	0	0	520698	520676	22	0	META_SE=1.9743;Direction=?--???-?-?;het_isq=0.0;het_pval=1	22
ST6GAL1	3:187075786:C:T	rs769388229	missense	0.354198	0.00705855	17.7736	0.6034	0	1.30259e-05	11590	11590	0	0	652544	652527	17	0	META_SE=1.9978;Direction=??-??-----;het_isq=0.0;het_pval=1	17
ADIPOQ	3:186854289:G:A	rs1332135494	missense	0.354871	0.00701262	17.9581	0.6048	0	1.13073e-05	13819	13819	0	0	795944	795926	18	0	META_SE=2.0021;Direction=---?-----?;het_isq=0.0;het_pval=1	18
ST6GAL1	3:187042938:G:A	rs150410379	missense	0.640696	0.118653	3.4596	0.6048	3.74925e-05	3.53483e-05	13336	13335	1	0	763827	763773	54	0	META_SE=0.8604;Direction=-?-?-?---?;het_isq=0.0;het_pval=0.9988	55
B3GALT5	21:39661110:T:G	-	missense	0.346421	0.00591909	20.2747	0.6096	0	2.323e-05	5782	5782	0	0	150667	150660	7	0	META_SE=2.0763;Direction=???????-??;het_isq=0.0;het_pval=1	7
ADIPOQ	ADIPOQ(ENSG00000181092).GENE.pLoF_missense_1.0.005	-	pLoF_missense_1.0.005	1.03894	0.896385	1.20416	0.6118	0.00673057	0.00619245	14189	13998	191	0	811714	801685	10005	24	META_SE=0.0753;Direction=+---+-+-+-;het_isq=0.0;het_pval=0.5527	10244
ADIPOQ	ADIPOQ(ENSG00000181092).GENE.pLoF_missense_1.0.01	-	pLoF_missense_1.0.01	1.03894	0.896385	1.20416	0.6118	0.00673057	0.00619245	14189	13998	191	0	811714	801685	10005	24	META_SE=0.0753;Direction=+---+-+-+-;het_isq=0.0;het_pval=0.5527	10244
B3GALT5	21:39660795:C:T	rs377007428	missense	0.353066	0.00633061	19.6909	0.6118	0	7.03744e-06	13283	13283	0	0	781534	781523	11	0	META_SE=2.0517;Direction=?--?-?---?;het_isq=0.0;het_pval=1	11
ADIPOQ	ADIPOQ(ENSG00000181092).GENE.missense_1.0.005	-	missense_1.0.005	1.03904	0.895772	1.20523	0.6125	0.00666009	0.00609821	14189	14000	189	0	811714	801838	9852	24	META_SE=0.0757;Direction=+---+-+-+-;het_isq=0.0;het_pval=0.4689	10089
ADIPOQ	ADIPOQ(ENSG00000181092).GENE.missense_1.0.01	-	missense_1.0.01	1.03904	0.895772	1.20523	0.6125	0.00666009	0.00609821	14189	14000	189	0	811714	801838	9852	24	META_SE=0.0757;Direction=+---+-+-+-;het_isq=0.0;het_pval=0.4689	10089
ST6GAL1	3:187043125:G:A	rs761543274	missense	0.356971	0.00656839	19.4003	0.6133	0	2.30915e-05	5605	5605	0	0	498018	497995	23	0	META_SE=2.0385;Direction=??-???-?--;het_isq=0.0;het_pval=1	23
IGSF5	21:39779195:T:C	rs142136474	missense	0.925797	0.686337	1.2488	0.6135	0.0013743	0.00118453	14189	14150	39	0	811714	809795	1915	4	META_SE=0.1527;Direction=+-+-----++;het_isq=25.6;het_pval=0.2075	1962
B3GALT5	B3GALT5(ENSG00000183778).GENE.missense_1.0.005	-	missense_1.0.005	1.06567	0.832309	1.36445	0.614	0.00250194	0.00215347	14189	14118	71	0	811714	808220	3492	2	META_SE=0.1261;Direction=-++++--+--;het_isq=0.0;het_pval=0.7136	3567
B3GALT5	B3GALT5(ENSG00000183778).GENE.missense_1.0.01	-	missense_1.0.01	1.06567	0.832309	1.36445	0.614	0.00250194	0.00215347	14189	14118	71	0	811714	808220	3492	2	META_SE=0.1261;Direction=-++++--+--;het_isq=0.0;het_pval=0.7136	3567
IGSF5	21:39793535:C:A	rs2837225	missense	1.00672	0.980627	1.03351	0.6149	0.304884	0.298069	14189	6938	5850	1401	811688	401483	336532	73673	META_SE=0.0134;Direction=-+-++-+++-;het_isq=0.0;het_pval=0.4606	492530
B3GALT5	21:39661164:A:C	-	missense	0.346837	0.00556702	21.6087	0.6155	0	2.33285e-05	3290	3290	0	0	150031	150024	7	0	META_SE=2.1082;Direction=????-?-???;het_isq=0.0;het_pval=0.9973	7
ADIPOQ	3:186854285:G:A	rs1190313275	missense	0.354836	0.00617439	20.3921	0.6162	0	2.36185e-05	7236	7236	0	0	190529	190520	9	0	META_SE=2.0670;Direction=??????--??;het_isq=0.0;het_pval=0.9986	9
IGSF5	21:39771112:GA:G	rs1198511681	frameshift	0.353313	0.00595226	20.9719	0.6175	0	1.03746e-05	9106	9106	0	0	578335	578323	12	0	META_SE=2.0835;Direction=??-????-??;het_isq=0.0;het_pval=0.9964	12
ADIPOQ	3:186854303:C:T	rs121917815	missense	0.359084	0.00639951	20.1486	0.6182	0	9.29267e-06	13003	13003	0	0	753282	753268	14	0	META_SE=2.0548;Direction=??-?-?---?;het_isq=0.0;het_pval=1	14
IGSF5	21:39779242:C:T	rs192405201	missense	0.662391	0.130764	3.35536	0.6188	3.88229e-05	5.27294e-05	12879	12878	1	0	749107	749028	79	0	META_SE=0.8278;Direction=-?---?+-??;het_isq=0.0;het_pval=0.8699	80
ST6GAL1	3:187042755:C:T	rs1460870059	missense	0.344349	0.00511833	23.1669	0.6196	0	6.30764e-06	11549	11549	0	0	713421	713412	9	0	META_SE=2.1474;Direction=??-?-??--?;het_isq=0.0;het_pval=1	9
IGSF5	21:39746251:G:A	rs117841904	stop_gained	1.03717	0.897849	1.19812	0.6199	0.0120905	0.0126519	8395	8192	203	0	659346	642732	16544	70	META_SE=0.0736;Direction=-++++-+?++;het_isq=0.0;het_pval=0.6959	16887
ADIPOQ	3:186854300:T:C	rs17366743	missense	1.01816	0.948055	1.09346	0.62	0.0294594	0.030852	14189	13370	802	17	811713	762406	48528	779	META_SE=0.0364;Direction=---+-+-+--;het_isq=0.0;het_pval=0.5299	50922
ADIPOQ	3:186854700:A:T	rs529727905	missense	0.377759	0.00800436	17.828	0.6206	0	1.63959e-05	12311	12311	0	0	762388	762364	23	1	META_SE=1.9665;Direction=-----??--?;het_isq=0.0;het_pval=1	25
ADIPOQ	3:186853233:G:A	rs767914777	missense	0.355973	0.00590608	21.4553	0.6214	0	1.66282e-05	9072	9072	0	0	300694	300684	10	0	META_SE=2.0913;Direction=????-?--??;het_isq=0.0;het_pval=1	10
B3GALT5	21:39660990:G:A	rs734411	missense	1.18436	0.60491	2.31886	0.6216	0.000463356	0.000186035	12949	12937	12	0	744482	744210	267	5	META_SE=0.3428;Direction=+?-?-?--?-;het_isq=0.0;het_pval=0.9906	289
B3GALT5	B3GALT5(ENSG00000183778).GENE.pLoF_missense_5.0.001	-	pLoF_missense_5.0.001	1.13417	0.68536	1.87688	0.6243	0.000634294	0.0004934	14189	14171	18	0	811714	810913	801	0	META_SE=0.2570;Direction=-+-+-+---+;het_isq=0.0;het_pval=0.7492	819
B3GALT5	B3GALT5(ENSG00000183778).GENE.pLoF_missense_5.0.005	-	pLoF_missense_5.0.005	1.13417	0.68536	1.87688	0.6243	0.000634294	0.0004934	14189	14171	18	0	811714	810913	801	0	META_SE=0.2570;Direction=-+-+-+---+;het_isq=0.0;het_pval=0.7492	819
B3GALT5	B3GALT5(ENSG00000183778).GENE.pLoF_missense_5.0.01	-	pLoF_missense_5.0.01	1.13417	0.68536	1.87688	0.6243	0.000634294	0.0004934	14189	14171	18	0	811714	810913	801	0	META_SE=0.2570;Direction=-+-+-+---+;het_isq=0.0;het_pval=0.7492	819
ST6GAL1	3:187075575:G:C	rs141298571	missense	0.361715	0.00615742	21.2487	0.6246	0	1.51568e-05	13433	13433	0	0	791724	791700	24	0	META_SE=2.0782;Direction=?----?---?;het_isq=0.0;het_pval=1	24
B3GALT5	B3GALT5(ENSG00000183778).GENE.pLoF_missense_0.0.0001	-	pLoF_missense_0.0.0001	1.0781	0.797368	1.45767	0.6249	0.00169145	0.00153564	14189	14141	48	0	811714	809221	2493	0	META_SE=0.1539;Direction=-+++---+-+;het_isq=0.0;het_pval=0.5294	2541
B3GALT5	21:39660903:G:A	rs371497510	missense	0.356365	0.00551842	23.0131	0.6275	0	1.02363e-05	13282	13282	0	0	781529	781513	16	0	META_SE=2.1265;Direction=?--?-?---?;het_isq=0.0;het_pval=1	16
ST6GAL1	3:187075593:G:C	rs749717895	missense	0.361968	0.00590979	22.1701	0.6284	0	2.85138e-05	3604	3604	0	0	455919	455893	26	0	META_SE=2.0995;Direction=?--???????;het_isq=0.0;het_pval=0.9994	26
ST6GAL1	3:187074291:C:T	rs147654981	missense	0.362692	0.00591351	22.245	0.6292	0	2.16376e-05	6614	6614	0	0	577698	577673	25	0	META_SE=2.1002;Direction=??-?-?-???;het_isq=0.0;het_pval=1	25
B3GALT5	21:39660987:A:G	rs146963445	missense	0.349973	0.00492993	24.8443	0.6293	0	1.10498e-05	6947	6947	0	0	588244	588231	13	0	META_SE=2.1748;Direction=-?-?-?-???;het_isq=0.0;het_pval=1	13
IGSF5	21:39765715:C:T	-	missense	1.52105	0.276872	8.35617	0.6294	0.000138198	8.39789e-05	7236	7234	2	0	190524	190492	32	0	META_SE=0.8692;Direction=??????-+??;het_isq=0.0;het_pval=0.7347	34
B3GALT5	21:39661440:A:G	-	missense	0.353596	0.00516895	24.1887	0.6296	0	8.92408e-06	12396	12396	0	0	728366	728353	13	0	META_SE=2.1559;Direction=??-?-?--??;het_isq=0.0;het_pval=1	13
B3GALT5	21:39660714:G:A	rs369200530	missense	0.36204	0.0057555	22.7736	0.6306	0	1.90214e-05	7501	7501	0	0	630867	630843	24	0	META_SE=2.1131;Direction=?--?-?-?-?;het_isq=0.0;het_pval=1	24
IGSF5	21:39765717:TC:T	rs766597132	frameshift	0.362149	0.00575158	22.8027	0.6308	0	1.90835e-05	7221	7221	0	0	602616	602593	23	0	META_SE=2.1136;Direction=??-?-?-?-?;het_isq=0.0;het_pval=1	23
IGSF5	21:39765720:C:T	rs776508021	stop_gained	0.362221	0.00575274	22.8073	0.6309	0	1.90835e-05	7220	7220	0	0	602615	602592	23	0	META_SE=2.1136;Direction=??-?-?-?-?;het_isq=0.0;het_pval=1	23
B3GALT5	21:39660588:A:AT	rs2079503383	frameshift	0.353207	0.00490193	25.4502	0.6335	0	2.65486e-05	5782	5782	0	0	150667	150659	8	0	META_SE=2.1824;Direction=???????-??;het_isq=0.0;het_pval=1	8
ST6GAL1	3:187043136:C:T	rs527877833	missense	1.84264	0.149319	22.7387	0.6336	3.79968e-05	3.28034e-05	13159	13158	1	0	777359	777308	51	0	META_SE=1.2821;Direction=--+--?--??;het_isq=0.0;het_pval=0.8337	52
IGSF5	21:39771012:C:T	rs750185132	missense	0.350708	0.00459652	26.7586	0.6357	0	7.2116e-06	10196	10196	0	0	623995	623986	9	0	META_SE=2.2116;Direction=-?--???--?;het_isq=0.0;het_pval=1	9
ADIPOQ	3:186854259:T:C	rs370574236	missense	0.345522	0.00423909	28.1629	0.636	0	4.24535e-06	9439	9439	0	0	588879	588874	5	0	META_SE=2.2453;Direction=-?-????-??;het_isq=0.0;het_pval=1	5
ST6GAL1	3:187072867:C:T	rs746832232	missense	0.359874	0.00522271	24.7974	0.636	0	1.18952e-05	12676	12676	0	0	756607	756589	18	0	META_SE=2.1596;Direction=?--?-?--??;het_isq=0.0;het_pval=1	18
ADIPOQ	3:186854228:G:A	rs772365758	missense	0.358725	0.00513408	25.0645	0.6361	0	1.12181e-05	13766	13766	0	0	802276	802258	18	0	META_SE=2.1667;Direction=-----?---?;het_isq=0.0;het_pval=1	18
ADIPOQ	ADIPOQ(ENSG00000181092).GENE.pLoF.0.0001	-	pLoF.0.0001	1.35229	0.387261	4.72212	0.6362	7.26427e-05	9.66001e-05	13766	13764	2	0	802277	802122	155	0	META_SE=0.6380;Direction=+-+--?---?;het_isq=0.0;het_pval=0.4325	157
ADIPOQ	ADIPOQ(ENSG00000181092).GENE.pLoF.0.001	-	pLoF.0.001	1.35229	0.387261	4.72212	0.6362	7.26427e-05	9.66001e-05	13766	13764	2	0	802277	802122	155	0	META_SE=0.6380;Direction=+-+--?---?;het_isq=0.0;het_pval=0.4325	157
ADIPOQ	ADIPOQ(ENSG00000181092).GENE.pLoF.0.005	-	pLoF.0.005	1.35229	0.387261	4.72212	0.6362	7.26427e-05	9.66001e-05	13766	13764	2	0	802277	802122	155	0	META_SE=0.6380;Direction=+-+--?---?;het_isq=0.0;het_pval=0.4325	157
ADIPOQ	ADIPOQ(ENSG00000181092).GENE.pLoF.0.01	-	pLoF.0.01	1.35229	0.387261	4.72212	0.6362	7.26427e-05	9.66001e-05	13766	13764	2	0	802277	802122	155	0	META_SE=0.6380;Direction=+-+--?---?;het_isq=0.0;het_pval=0.4325	157
ST6GAL1	3:187074208:G:A	rs192611052	missense	0.347427	0.00416339	28.9922	0.6395	0	6.79658e-06	9256	9256	0	0	588531	588523	8	0	META_SE=2.2573;Direction=??--???-??;het_isq=0.0;het_pval=0.9999	8
ADIPOQ	3:186854562:C:T	rs375480082	missense	0.356829	0.00470984	27.0341	0.6407	0	1.45242e-05	10942	10942	0	0	688504	688484	20	0	META_SE=2.2080;Direction=??-?-??-??;het_isq=0.0;het_pval=0.9999	20
ADIPOQ	3:186854687:T:A	-	missense	0.356686	0.00455993	27.9006	0.643	0	2.62535e-05	8224	8224	0	0	285676	285661	15	0	META_SE=2.2243;Direction=????-??--?;het_isq=0.0;het_pval=1	15
ADIPOQ	3:186853159:G:T	rs201392172	missense	0.363928	0.00489862	27.0369	0.6456	0	3.10141e-05	4778	4778	0	0	467530	467501	29	0	META_SE=2.1980;Direction=??-???-???;het_isq=0.0;het_pval=1	29
ST6GAL1	3:187074276:C:A	rs763531128	missense	0.340718	0.0033807	34.3386	0.6473	0	0.000116435	1030	1030	0	0	34354	34346	8	0	META_SE=2.3536;Direction=?????-??--;het_isq=0.0;het_pval=0.9999	8
ST6GAL1	3:187074172:C:T	rs750933745	missense	0.357793	0.00435366	29.4042	0.6477	0	1.10049e-05	13045	13045	0	0	772385	772368	17	0	META_SE=2.2495;Direction=?----?--?-;het_isq=0.0;het_pval=1	17
ST6GAL1	ST6GAL1(ENSG00000073849).GENE.pLoF.0.0001	-	pLoF.0.0001	0.685299	0.13534	3.47004	0.6479	3.61821e-05	5.65366e-05	13819	13818	1	0	795944	795854	90	0	META_SE=0.8276;Direction=--?----+-?;het_isq=0.0;het_pval=0.999	91
ST6GAL1	ST6GAL1(ENSG00000073849).GENE.pLoF.0.001	-	pLoF.0.001	0.685299	0.13534	3.47004	0.6479	3.61821e-05	5.65366e-05	13819	13818	1	0	795944	795854	90	0	META_SE=0.8276;Direction=--?----+-?;het_isq=0.0;het_pval=0.999	91
ST6GAL1	ST6GAL1(ENSG00000073849).GENE.pLoF.0.005	-	pLoF.0.005	0.685299	0.13534	3.47004	0.6479	3.61821e-05	5.65366e-05	13819	13818	1	0	795944	795854	90	0	META_SE=0.8276;Direction=--?----+-?;het_isq=0.0;het_pval=0.999	91
ST6GAL1	ST6GAL1(ENSG00000073849).GENE.pLoF.0.01	-	pLoF.0.01	0.685299	0.13534	3.47004	0.6479	3.61821e-05	5.65366e-05	13819	13818	1	0	795944	795854	90	0	META_SE=0.8276;Direction=--?----+-?;het_isq=0.0;het_pval=0.999	91
IGSF5	21:39801338:G:A	rs559303520	missense	0.317747	0.00231043	43.6988	0.6481	0	3.88734e-06	11167	11167	0	0	643113	643108	5	0	META_SE=2.5122;Direction=??-???---?;het_isq=0.0;het_pval=1	5
B3GALT5	B3GALT5(ENSG00000183778).GENE.pLoF_missense_5.0.0001	-	pLoF_missense_5.0.0001	1.13655	0.654986	1.97218	0.6489	0.000528578	0.000459521	14189	14174	15	0	811714	810968	746	0	META_SE=0.2812;Direction=-+---+-+-+;het_isq=0.0;het_pval=0.8444	761
ST6GAL1	3:187042866:G:A	rs373712458	missense	0.337159	0.00308829	36.8088	0.6498	0	5.70499e-06	3657	3657	0	0	438213	438208	5	0	META_SE=2.3944;Direction=-?-???????;het_isq=0.0;het_pval=0.9934	5
ST6GAL1	3:187051345:A:C	rs1718507977	missense	1.46404	0.280922	7.62992	0.6509	0.000101327	8.12971e-05	9869	9867	2	0	627329	627227	102	0	META_SE=0.8423;Direction=--+-???+??;het_isq=0.0;het_pval=0.9957	104
B3GALT5	21:39661389:T:C	rs2079521791	missense	0.355155	0.0040051	31.4936	0.651	0	8.64551e-06	9106	9106	0	0	578335	578325	10	0	META_SE=2.2883;Direction=??-????-??;het_isq=0.0;het_pval=0.9957	10
IGSF5	21:39765560:A:G	-	missense	0.344762	0.00331392	35.8672	0.6532	0	8.749e-06	8225	8225	0	0	285747	285742	5	0	META_SE=2.3698;Direction=????-??--?;het_isq=0.0;het_pval=0.9999	5
B3GALT5	21:39660908:G:A	rs969527149	missense	0.357186	0.0039475	32.3196	0.6543	0	7.67724e-06	13283	13283	0	0	781531	781519	12	0	META_SE=2.2986;Direction=?--?-?---?;het_isq=0.0;het_pval=1	12
IGSF5	21:39792045:A:T	rs755885976	missense	0.361859	0.00422724	30.9758	0.6544	0	1.67421e-05	11222	11222	0	0	716755	716731	24	0	META_SE=2.2703;Direction=?--?-??-??;het_isq=0.0;het_pval=1	24
B3GALT5	21:39660614:C:G	rs769493780	missense	0.347531	0.00323677	37.3144	0.6578	0	1.31242e-05	7235	7235	0	0	190488	190483	5	0	META_SE=2.3859;Direction=??????--??;het_isq=0.0;het_pval=0.9937	5
ST6GAL1	ST6GAL1(ENSG00000073849).GENE.pLoF_missense_5.0.0001	-	pLoF_missense_5.0.0001	0.884352	0.513052	1.52437	0.6582	0.000422863	0.000506336	14189	14177	12	0	811714	810894	818	2	META_SE=0.2778;Direction=-+-+------;het_isq=0.0;het_pval=0.6233	834
IGSF5	21:39770957:G:T	rs201139705	missense	0.3611	0.00392252	33.2422	0.6589	0	1.12846e-05	13003	13003	0	0	753242	753225	17	0	META_SE=2.3074;Direction=??-?-?---?;het_isq=0.0;het_pval=1	17
ADIPOQ	3:186854409:C:T	-	missense	0.339154	0.00278309	41.3301	0.659	0	5.04255e-06	5058	5058	0	0	495781	495776	5	0	META_SE=2.4505;Direction=?--???-???;het_isq=0.0;het_pval=0.9999	5
B3GALT5	21:39660569:C:T	rs1179854343	missense	0.363055	0.00399276	33.0121	0.6597	0	2.689e-05	3324	3324	0	0	427668	427645	23	0	META_SE=2.3011;Direction=??-???????;het_isq=0.0;het_pval=1	23
ADIPOQ	3:186854241:CCCGAGGCTTT:C	rs777532127	frameshift	0.34246	0.00283068	41.4314	0.6614	0	1.58521e-05	7501	7501	0	0	630830	630810	20	0	META_SE=2.4468;Direction=?--?-?-?-?;het_isq=0.0;het_pval=1	20
IGSF5	21:39770919:T:C	rs199557748	missense	0.358761	0.00360537	35.6993	0.6623	0	2.98672e-05	5782	5782	0	0	150667	150658	9	0	META_SE=2.3471;Direction=???????-??;het_isq=0.0;het_pval=1	9
ST6GAL1	3:187074193:A:G	rs148527071	missense	0.359731	0.00365286	35.4259	0.6624	0	1.8256e-05	3657	3657	0	0	438213	438197	16	0	META_SE=2.3418;Direction=-?-???????;het_isq=0.0;het_pval=0.9974	16
B3GALT5	21:39660971:G:A	-	missense	1.74735	0.14193	21.5121	0.663	8.64753e-05	3.98229e-05	5782	5781	1	0	150667	150655	12	0	META_SE=1.2809;Direction=???????+??;het_isq=0.0;het_pval=1	13
ST6GAL1	3:187042980:T:G	rs1444990041	missense	0.3569	0.0034058	37.4001	0.6642	0	2.23566e-05	6062	6062	0	0	178918	178910	8	0	META_SE=2.3735;Direction=?-?????-??;het_isq=0.0;het_pval=0.9996	8
B3GALT5	21:39660586:G:A	rs199571077	missense	0.354198	0.00326605	38.4122	0.6642	0	1.08325e-05	12546	12546	0	0	738518	738502	16	0	META_SE=2.3910;Direction=??---?--??;het_isq=0.0;het_pval=1	16
IGSF5	21:39779089:G:A	-	splice_acceptor	0.350043	0.00305837	40.0638	0.6643	0	5.92254e-06	6046	6046	0	0	590963	590956	7	0	META_SE=2.4185;Direction=?--?-???-?;het_isq=0.0;het_pval=1	7
ST6GAL1	3:187042771:T:C	rs1435899723	missense	0.348715	0.00285651	42.5703	0.6674	0	1.16038e-05	7843	7843	0	0	215446	215441	5	0	META_SE=2.4514;Direction=??????---?;het_isq=0.0;het_pval=1	5
ST6GAL1	ST6GAL1(ENSG00000073849).GENE.pLoF_missense_1.0.0001	-	pLoF_missense_1.0.0001	0.927743	0.658495	1.30708	0.6679	0.00112763	0.00128986	14189	14157	32	0	811714	809622	2090	2	META_SE=0.1749;Direction=-+-++---+-;het_isq=0.0;het_pval=0.7529	2126
IGSF5	21:39765853:G:T	rs748072329	splice_donor	0.351165	0.0029186	42.252	0.6685	0	6.59428e-06	9386	9386	0	0	606586	606578	8	0	META_SE=2.4440;Direction=?--????-??;het_isq=0.0;het_pval=1	8
IGSF5	21:39792021:G:A	rs897980437	missense	0.353101	0.00300571	41.4812	0.6686	0	1.99336e-05	6389	6389	0	0	175583	175576	7	0	META_SE=2.4318;Direction=???????--?;het_isq=0.0;het_pval=0.9986	7
B3GALT5	21:39661466:C:G	rs774654350	missense	0.349169	0.00279428	43.6315	0.6693	0	8.76509e-06	11826	11826	0	0	741578	741565	13	0	META_SE=2.4633;Direction=?--?-??--?;het_isq=0.0;het_pval=1	13
ST6GAL1	3:187042961:G:T	rs758356511	missense	0.335377	0.00222576	50.5345	0.6694	0	9.15112e-06	3747	3747	0	0	437105	437097	8	0	META_SE=2.5588;Direction=??-??-???-;het_isq=0.0;het_pval=0.9998	8
ADIPOQ	3:186854460:T:C	rs185847354	missense	0.345245	0.00260154	45.8168	0.6698	0	4.14421e-06	9713	9713	0	0	603252	603247	5	0	META_SE=2.4940;Direction=??-????--?;het_isq=0.0;het_pval=1	5
ST6GAL1	3:187051301:A:T	rs1169572938	missense	0.353172	0.00293126	42.5519	0.6703	0	7.78954e-06	6614	6614	0	0	577698	577689	9	0	META_SE=2.4447;Direction=??-?-?-???;het_isq=0.0;het_pval=1	9
IGSF5	IGSF5(ENSG00000183067).GENE.pLoF_missense_0.0.01	-	pLoF_missense_0.0.01	1.01928	0.932869	1.1137	0.6725	0.0195926	0.0171464	14189	13633	556	0	811714	783944	27704	66	META_SE=0.0452;Direction=+-----++++;het_isq=0.0;het_pval=0.5055	28392
ST6GAL1	3:187042919:C:A	rs774730961	missense	0.362874	0.00327982	40.1477	0.6729	0	1.45242e-05	10942	10942	0	0	688504	688484	20	0	META_SE=2.4012;Direction=??-?-??-??;het_isq=0.0;het_pval=1	20
ST6GAL1	3:187075676:C:T	rs1480448619	missense	0.354162	0.00272369	46.0518	0.676	0	1.24678e-05	6380	6380	0	0	601548	601533	15	0	META_SE=2.4836;Direction=---?-???-?;het_isq=0.0;het_pval=1	15
IGSF5	IGSF5(ENSG00000183067).GENE.missense_0.0.0001	-	missense_0.0.0001	1.05622	0.816409	1.36648	0.6769	0.00229051	0.00207585	14189	14124	65	0	811714	808344	3370	0	META_SE=0.1314;Direction=++++-+--+-;het_isq=28.7;het_pval=0.1803	3435
IGSF5	21:39765603:C:T	rs768824473	missense	1.31443	0.361522	4.779	0.678	0.000112926	0.00013691	13283	13280	3	0	781533	781319	214	0	META_SE=0.6586;Direction=?--?-?++-?;het_isq=0.0;het_pval=0.8035	217
ST6GAL1	3:187074197:C:A	rs1186598845	stop_gained	0.359479	0.00285433	45.2734	0.6784	0	1.07749e-05	9713	9713	0	0	603252	603239	13	0	META_SE=2.4673;Direction=??-????--?;het_isq=0.0;het_pval=1	13
ADIPOQ	3:186853107:G:A	-	missense	0.356436	0.00271445	46.8039	0.6785	0	9.54813e-06	10710	10710	0	0	628395	628383	12	0	META_SE=2.4886;Direction=??--??--??;het_isq=0.0;het_pval=1	12
B3GALT5	21:39661306:C:A	-	stop_gained	0.359191	0.00278903	46.2593	0.6795	0	1.5059e-05	5998	5998	0	0	531243	531227	16	0	META_SE=2.4787;Direction=---???-?-?;het_isq=0.0;het_pval=1	16
B3GALT5	21:39661370:T:G	rs142843576	missense	0.351059	0.00236712	52.0643	0.6815	0	0.000284495	333	333	0	0	10545	10539	6	0	META_SE=2.5507;Direction=-?????????;het_isq=0.0;het_pval=1	6
IGSF5	21:39793539:G:A	rs137865645	missense	0.828946	0.333929	2.05778	0.686	0.000140954	0.000195882	14189	14185	4	0	811713	811396	316	1	META_SE=0.4639;Direction=----+--+--;het_isq=0.0;het_pval=0.7632	322
IGSF5	IGSF5(ENSG00000183067).GENE.synonymous.0.01	-	synonymous.0.01	1.02655	0.904109	1.16556	0.6861	0.00912679	0.00896252	14189	13931	257	1	811714	797183	14512	19	META_SE=0.0648;Direction=--+++---++;het_isq=0.0;het_pval=0.7651	14809
ADIPOQ	3:186854324:T:A	rs146386537	missense	0.357722	0.00243008	52.6587	0.6865	0	1.19372e-05	5535	5535	0	0	502630	502618	12	0	META_SE=2.5469;Direction=??--??-?-?;het_isq=0.0;het_pval=1	12
IGSF5	21:39770918:A:G	rs1329099582	missense	0.353207	0.00221762	56.2566	0.6875	0	7.26265e-06	10939	10939	0	0	688454	688444	10	0	META_SE=2.5871;Direction=??-?-??-??;het_isq=0.0;het_pval=0.9999	10
ADIPOQ	3:186854451:C:T	rs113716447	missense	0.359479	0.00237452	54.4215	0.6895	0	8.12007e-06	12729	12729	0	0	738910	738898	12	0	META_SE=2.5612;Direction=-?-?-?--??;het_isq=0.0;het_pval=1	12
IGSF5	21:39765643:T:C	rs888166575	missense	0.348018	0.00188227	64.3461	0.6919	0	1.02929e-05	9993	9993	0	0	631503	631490	13	0	META_SE=2.6632;Direction=?--????--?;het_isq=0.0;het_pval=1	13
IGSF5	21:39793552:C:T	rs148668253	missense	0.349064	0.00184838	65.9201	0.6939	0	1.8609e-05	6115	6115	0	0	161212	161206	6	0	META_SE=2.6740;Direction=-??????-??;het_isq=0.0;het_pval=0.9903	6
IGSF5	21:39792085:A:G	-	missense	0.356258	0.00199916	63.4866	0.6963	0	1.04986e-05	8225	8225	0	0	285752	285746	6	0	META_SE=2.6444;Direction=????-??--?;het_isq=0.0;het_pval=1	6
ST6GAL1	3:187075635:C:G	rs7629263	missense	0.840465	0.350864	2.01326	0.6966	0.000113499	0.000174424	13216	13213	3	0	776842	776571	271	0	META_SE=0.4457;Direction=?--?+?--+?;het_isq=39.2;het_pval=0.1446	274
ADIPOQ	3:186854217:C:A	-	missense	0.354729	0.00190994	65.8832	0.6974	0	1.99115e-05	5782	5782	0	0	150667	150661	6	0	META_SE=2.6655;Direction=???????-??;het_isq=0.0;het_pval=1	6
ADIPOQ	3:186854646:C:A	rs774778948	missense	0.360631	0.00206012	63.1298	0.6987	0	1.63678e-05	3324	3324	0	0	427668	427654	14	0	META_SE=2.6353;Direction=??-???????;het_isq=0.0;het_pval=1	14
ST6GAL1	3:187043199:G:A	-	missense	0.348471	0.00167266	72.598	0.6988	0	4.04402e-06	10560	10560	0	0	618196	618191	5	0	META_SE=2.7241;Direction=??-???--??;het_isq=0.0;het_pval=1	5
ST6GAL1	3:187051284:C:A	-	missense	0.352396	0.00174539	71.1492	0.7001	0	1.66632e-05	3290	3290	0	0	150031	150026	5	0	META_SE=2.7081;Direction=????-?-???;het_isq=0.0;het_pval=0.9976	5
B3GALT5	21:39661082:A:T	rs767418363	stop_gained	0.358151	0.00191068	67.1343	0.7006	0	7.77467e-06	11167	11167	0	0	643114	643104	10	0	META_SE=2.6702;Direction=??-???---?;het_isq=0.0;het_pval=1	10
B3GALT5	21:39660789:G:A	rs778258524	missense	0.35765	0.00184151	69.4614	0.7021	0	6.7999e-06	6947	6947	0	0	588244	588236	8	0	META_SE=2.6883;Direction=-?-?-?-???;het_isq=0.0;het_pval=1	8
B3GALT5	21:39661398:G:A	rs200631873	missense	0.350113	0.00157622	77.7679	0.7034	0	1.90015e-05	7992	7992	0	0	210510	210502	8	0	META_SE=2.7568;Direction=-????---?-;het_isq=0.0;het_pval=1	8
ST6GAL1	3:187075787:G:A	rs368118201	missense	0.348576	0.00151075	80.4272	0.7042	0	6.81633e-06	5923	5923	0	0	586826	586818	8	0	META_SE=2.7762;Direction=-----?????;het_isq=0.0;het_pval=1	8
ST6GAL1	3:187043058:A:T	rs770999685	missense	0.357257	0.00175633	72.6698	0.7043	0	7.67347e-06	11222	11222	0	0	716755	716744	11	0	META_SE=2.7119;Direction=?--?-??-??;het_isq=0.0;het_pval=1	11
IGSF5	21:39765766:A:G	rs1016371789	missense	0.350498	0.00155859	78.8208	0.7044	0	1.03746e-05	9106	9106	0	0	578335	578323	12	0	META_SE=2.7631;Direction=??-????-??;het_isq=0.0;het_pval=0.9893	12
ST6GAL1	3:187043160:G:A	rs754842583	missense	1.58756	0.144448	17.4482	0.7055	3.84527e-05	2.38954e-05	13003	13002	1	0	753283	753247	36	0	META_SE=1.2230;Direction=??-?-?-+-?;het_isq=0.0;het_pval=0.942	37
IGSF5	21:39746260:C:T	rs1341926780	missense	0.353172	0.00158999	78.4474	0.7058	0	2.28642e-05	3897	3897	0	0	174946	174938	8	0	META_SE=2.7568;Direction=????-?-?-?;het_isq=0.0;het_pval=0.9999	8
IGSF5	21:39771099:G:A	rs1259059966	missense	0.363201	0.00187964	70.1808	0.7061	0	1.5579e-05	6614	6614	0	0	577699	577681	18	0	META_SE=2.6857;Direction=??-?-?-???;het_isq=0.0;het_pval=1	18
IGSF5	21:39746247:G:C	rs942645451	missense	0.362547	0.00177051	74.239	0.7087	0	3.42959e-05	3897	3897	0	0	174948	174936	12	0	META_SE=2.7153;Direction=????-?-?-?;het_isq=0.0;het_pval=1	12
ADIPOQ	3:186853240:C:T	rs775932441	missense	0.360451	0.00166268	78.1418	0.71	0	1.14371e-05	5987	5987	0	0	568325	568312	13	0	META_SE=2.7444;Direction=??-?-???--;het_isq=0.0;het_pval=1	13
IGSF5	21:39771116:C:T	-	missense	0.358474	0.00157356	81.6639	0.7111	0	1.28334e-05	4778	4778	0	0	467530	467518	12	0	META_SE=2.7697;Direction=??-???-???;het_isq=0.0;het_pval=0.9943	12
ADIPOQ	3:186854537:C:A	rs200035452	missense	0.361281	0.00164187	79.4971	0.7114	0	1.53556e-05	9679	9679	0	0	325615	325605	10	0	META_SE=2.7520;Direction=????-?---?;het_isq=0.0;het_pval=1	10
ADIPOQ	ADIPOQ(ENSG00000181092).GENE.missense_0.0.001	-	missense_0.0.001	0.95361	0.738106	1.23204	0.7165	0.00211431	0.00188675	14189	14129	60	0	811714	808655	3055	4	META_SE=0.1307;Direction=-+--+-+--+;het_isq=0.0;het_pval=0.5937	3123
ST6GAL1	3:187043234:G:C	rs751297612	missense	0.361678	0.00149112	87.7271	0.7166	0	1.30151e-05	5160	5160	0	0	537837	537823	14	0	META_SE=2.8017;Direction=??-?-?????;het_isq=0.0;het_pval=0.9994	14
ADIPOQ	ADIPOQ(ENSG00000181092).GENE.pLoF_missense_0.0.001	-	pLoF_missense_0.0.001	0.954469	0.741963	1.22784	0.7168	0.00218479	0.00198161	14189	14127	62	0	811714	808501	3209	4	META_SE=0.1285;Direction=-++-+-+--+;het_isq=0.0;het_pval=0.6792	3279
ADIPOQ	3:186854411:G:T	-	missense	0.345971	0.00111774	107.088	0.7168	0	8.74881e-06	8225	8225	0	0	285753	285748	5	0	META_SE=2.9261;Direction=????-??--?;het_isq=0.0;het_pval=0.9999	5
ST6GAL1	3:187074216:C:T	-	missense	0.346317	0.00109306	109.725	0.7182	0	7.10738e-06	5385	5385	0	0	492446	492439	7	0	META_SE=2.9380;Direction=??-???-?-?;het_isq=0.0;het_pval=0.9999	7
IGSF5	21:39765693:A:G	-	missense	0.353738	0.00124649	100.386	0.7184	0	1.8061e-05	2116	2116	0	0	138420	138415	5	0	META_SE=2.8818;Direction=?-??-?????;het_isq=0.0;het_pval=0.9949	5
IGSF5	21:39779165:G:T	rs112596313	missense	1.23294	0.394273	3.85554	0.7188	0.000157048	5.57102e-05	12735	12731	4	0	771851	771765	86	0	META_SE=0.5817;Direction=---+--?--+;het_isq=13.5;het_pval=0.3219	90
ADIPOQ	3:186854526:A:G	rs1484980847	missense	0.355297	0.00126829	99.5329	0.7189	0	1.54225e-05	8655	8655	0	0	324202	324192	10	0	META_SE=2.8752;Direction=?-?--??--?;het_isq=0.0;het_pval=1	10
ST6GAL1	3:187043055:A:G	rs1718181246	missense	0.364875	0.00149372	89.1292	0.7193	0	1.8593e-05	5160	5160	0	0	537837	537817	20	0	META_SE=2.8053;Direction=??-?-?????;het_isq=0.0;het_pval=1	20
ST6GAL1	3:187075624:C:T	rs746386986	missense	0.359227	0.00129977	99.282	0.7211	0	6.17824e-06	12396	12396	0	0	728363	728354	9	0	META_SE=2.8683;Direction=??-?-?--??;het_isq=0.0;het_pval=1	9
B3GALT5	21:39661403:G:A	rs752802027	missense	0.354091	0.00116433	107.685	0.7219	0	7.70954e-06	4027	4027	0	0	453983	453976	7	0	META_SE=2.9171;Direction=-?--?????-;het_isq=0.0;het_pval=1	7
IGSF5	IGSF5(ENSG00000183067).GENE.pLoF_missense_1.0.01	-	pLoF_missense_1.0.01	1.02143	0.908637	1.14822	0.723	0.0111001	0.00896683	14189	13874	315	0	811714	797197	14477	40	META_SE=0.0597;Direction=+-------++;het_isq=15.9;het_pval=0.2963	14872
ST6GAL1	3:187051291:C:A	-	missense	0.360775	0.00127728	101.903	0.7233	0	1.28604e-05	3324	3324	0	0	427668	427657	11	0	META_SE=2.8794;Direction=??-???????;het_isq=0.0;het_pval=1	11
ST6GAL1	3:187042714:C:T	rs754480789	missense	0.351692	0.00107428	115.135	0.7236	0	0.000237079	333	333	0	0	10545	10540	5	0	META_SE=2.9547;Direction=-?????????;het_isq=0.0;het_pval=1	5
IGSF5	IGSF5(ENSG00000183067).GENE.missense_1.singleton	-	missense_1.singleton	1.14786	0.529151	2.49	0.7271	0.000211431	0.000171859	14189	14183	6	0	811714	811435	279	0	META_SE=0.3951;Direction=+--+---++-;het_isq=0.0;het_pval=0.4869	285
B3GALT5	B3GALT5(ENSG00000183778).GENE.missense_5.0.001	-	missense_5.0.001	1.10982	0.617289	1.99535	0.7278	0.000458101	0.000388068	14189	14176	13	0	811714	811084	630	0	META_SE=0.2993;Direction=---+---+--;het_isq=0.0;het_pval=0.8754	643
B3GALT5	B3GALT5(ENSG00000183778).GENE.missense_5.0.005	-	missense_5.0.005	1.10982	0.617289	1.99535	0.7278	0.000458101	0.000388068	14189	14176	13	0	811714	811084	630	0	META_SE=0.2993;Direction=---+---+--;het_isq=0.0;het_pval=0.8754	643
B3GALT5	B3GALT5(ENSG00000183778).GENE.missense_5.0.01	-	missense_5.0.01	1.10982	0.617289	1.99535	0.7278	0.000458101	0.000388068	14189	14176	13	0	811714	811084	630	0	META_SE=0.2993;Direction=---+---+--;het_isq=0.0;het_pval=0.8754	643
ST6GAL1	ST6GAL1(ENSG00000073849).GENE.missense_1.0.0001	-	missense_1.0.0001	0.939789	0.661966	1.33421	0.7285	0.0010924	0.0012375	14189	14158	31	0	811714	809707	2005	2	META_SE=0.1788;Direction=-+-++---+-;het_isq=0.0;het_pval=0.7134	2040
B3GALT5	21:39660570:C:G	rs146088205	missense	0.361534	0.00111631	117.088	0.7301	0	1.40821e-05	8725	8725	0	0	319554	319545	9	0	META_SE=2.9492;Direction=?-??-??---;het_isq=0.0;het_pval=1	9
B3GALT5	21:39660963:C:T	rs772798170	missense	0.362983	0.00109624	120.19	0.7321	0	1.2117e-05	6614	6614	0	0	577699	577685	14	0	META_SE=2.9605;Direction=??-?-?-???;het_isq=0.0;het_pval=1	14
B3GALT5	21:39660779:A:G	rs752558565	missense	0.354162	0.000924103	135.733	0.7323	0	1.92798e-05	3510	3510	0	0	155603	155597	6	0	META_SE=3.0351;Direction=????-?-??-;het_isq=0.0;het_pval=1	6
B3GALT5	B3GALT5(ENSG00000183778).GENE.synonymous.0.001	-	synonymous.0.001	0.94857	0.699919	1.28555	0.7335	0.00140954	0.00144386	14189	14149	40	0	811714	809371	2342	1	META_SE=0.1551;Direction=---+----+-;het_isq=0.2;het_pval=0.4359	2384
ADIPOQ	3:186854192:G:T	rs199670988	missense	0.361425	0.00102277	127.72	0.7339	0	1.02771e-05	3474	3474	0	0	437866	437857	9	0	META_SE=2.9937;Direction=??--??????;het_isq=0.0;het_pval=0.9994	9
IGSF5	IGSF5(ENSG00000183067).GENE.synonymous.0.001	-	synonymous.0.001	0.95638	0.738511	1.23852	0.735	0.00207908	0.00186149	14189	14130	59	0	811714	808692	3022	0	META_SE=0.1319;Direction=+-+-+--+-+;het_isq=0.0;het_pval=0.7638	3081
IGSF5	21:39788173:G:A	rs145234708	missense	1.19172	0.431601	3.29055	0.735	0.00010725	0.0001405	13986	13983	3	0	807831	807604	227	0	META_SE=0.5182;Direction=--+--?--+-;het_isq=0.0;het_pval=0.6933	230
ADIPOQ	3:186854237:G:T	-	missense	0.361606	0.000994411	131.494	0.7353	0	1.29433e-05	3309	3309	0	0	424931	424920	11	0	META_SE=3.0083;Direction=??-???????;het_isq=0.0;het_pval=1	11
B3GALT5	21:39661469:G:A	-	missense	0.356543	0.000901771	140.97	0.7353	0	2.26928e-05	1835	1835	0	0	110167	110162	5	0	META_SE=3.0510;Direction=????-?????;het_isq=0.0;het_pval=1	5
ST6GAL1	3:187043008:C:T	-	missense	0.3574	0.000884831	144.361	0.7368	0	9.58457e-06	7618	7618	0	0	260836	260831	5	0	META_SE=3.0619;Direction=????-??-??;het_isq=0.0;het_pval=0.9985	5
IGSF5	21:39792030:A:G	rs781037229	missense	0.35833	0.000889049	144.425	0.7374	0	9.78169e-06	9862	9862	0	0	613391	613379	12	0	META_SE=3.0608;Direction=??--???--?;het_isq=0.0;het_pval=1	12
B3GALT5	21:39661373:C:T	rs768270176	missense	0.364875	0.00100281	132.761	0.7375	0	1.8593e-05	5160	5160	0	0	537836	537816	20	0	META_SE=3.0086;Direction=??-?-?????;het_isq=0.0;het_pval=1	20
ST6GAL1	3:187042774:G:C	rs372532525	missense	0.361606	0.000928847	140.775	0.7382	0	7.98833e-06	10942	10942	0	0	688504	688493	11	0	META_SE=3.0431;Direction=??-?-??-??;het_isq=0.0;het_pval=1	11
IGSF5	21:39770982:C:T	-	missense	0.362874	0.000948692	138.799	0.7383	0	1.28606e-05	3324	3324	0	0	427664	427653	11	0	META_SE=3.0341;Direction=??-???????;het_isq=0.0;het_pval=1	11
ADIPOQ	3:186854594:G:A	rs775692073	missense	0.354517	0.000807386	155.665	0.7384	0	5.99832e-06	6250	6250	0	0	583497	583490	7	0	META_SE=3.1045;Direction=-?---???-?;het_isq=0.0;het_pval=1	7
ADIPOQ	3:186854537:C:G	rs200035452	missense	0.346837	0.000676192	177.902	0.7394	0	0.000245146	150	150	0	0	10198	10193	5	0	META_SE=3.1838;Direction=???-??????;het_isq=0.0;het_pval=1	5
B3GALT5	B3GALT5(ENSG00000183778).GENE.missense_5.0.0001	-	missense_5.0.0001	0.902849	0.492616	1.65471	0.7408	0.000352386	0.000378828	14189	14179	10	0	811714	811099	615	0	META_SE=0.3091;Direction=-------+--;het_isq=0.0;het_pval=0.9826	625
ST6GAL1	3:187042741:G:A	-	missense	0.357543	0.000801767	159.444	0.7411	0	3.17694e-05	1836	1836	0	0	110169	110162	7	0	META_SE=3.1124;Direction=????-?????;het_isq=0.0;het_pval=1	7
IGSF5	21:39779276:G:A	rs78244022	missense	1.10971	0.595715	2.06719	0.7429	0.000422893	0.000359119	14188	14176	12	0	811708	811129	575	4	META_SE=0.3174;Direction=--+-+-+++-;het_isq=0.0;het_pval=0.8835	595
B3GALT5	21:39661227:G:A	rs1346755362	missense	0.362402	0.000832657	157.731	0.7433	0	7.55115e-06	12396	12396	0	0	728366	728355	11	0	META_SE=3.1000;Direction=??-?-?--??;het_isq=0.0;het_pval=1	11
B3GALT5	21:39661490:T:A	-	stop_lost	0.360956	0.000806412	161.566	0.7435	0	2.323e-05	5782	5782	0	0	150667	150660	7	0	META_SE=3.1143;Direction=???????-??;het_isq=0.0;het_pval=1	7
ST6GAL1	3:187043053:T:A	rs987759918	missense	0.356187	0.000707749	179.257	0.745	0	6.59428e-06	9386	9386	0	0	606586	606578	8	0	META_SE=3.1741;Direction=?--????-??;het_isq=0.0;het_pval=1	8
ST6GAL1	3:187043056:G:T	rs935522265	missense	0.356187	0.000707749	179.257	0.745	0	6.59428e-06	9386	9386	0	0	606586	606578	8	0	META_SE=3.1741;Direction=?--????-??;het_isq=0.0;het_pval=1	8
IGSF5	21:39779234:G:A	rs200406404	missense	0.360667	0.000750578	173.307	0.7462	0	0.000109868	1604	1604	0	0	50060	50049	11	0	META_SE=3.1505;Direction=???-??-???;het_isq=0.0;het_pval=0.9994	11
ST6GAL1	ST6GAL1(ENSG00000073849).GENE.synonymous.0.001	-	synonymous.0.001	1.04248	0.810218	1.34132	0.7464	0.00207908	0.00174076	14189	14130	59	0	811714	808889	2824	1	META_SE=0.1286;Direction=+-+----+--;het_isq=41.6;het_pval=0.0801	2885
IGSF5	21:39765669:C:A	-	missense	0.351973	0.000626677	197.686	0.7465	0	0.000245146	150	150	0	0	10198	10193	5	0	META_SE=3.2301;Direction=???-??????;het_isq=0.0;het_pval=1	5
ADIPOQ	3:186854454:A:G	rs746087749	missense	0.362366	0.000741946	176.98	0.7479	0	1.40296e-05	3324	3324	0	0	427668	427656	12	0	META_SE=3.1588;Direction=??-???????;het_isq=0.0;het_pval=1	12
ST6GAL1	3:187043186:T:A	-	missense	0.363237	0.000752821	175.262	0.748	0	1.16913e-05	3324	3324	0	0	427668	427658	10	0	META_SE=3.1526;Direction=??-???????;het_isq=0.0;het_pval=1	10
IGSF5	IGSF5(ENSG00000183067).GENE.missense_1.0.0001	-	missense_1.0.0001	1.04928	0.782005	1.40789	0.7484	0.00165621	0.00154118	14189	14142	47	0	811714	809212	2502	0	META_SE=0.1500;Direction=++++-+--+-;het_isq=42.1;het_pval=0.07681	2549
IGSF5	21:39765628:G:T	rs776984625	missense	0.359335	0.000648622	199.071	0.7508	0	6.05186e-06	9106	9106	0	0	578335	578328	7	0	META_SE=3.2231;Direction=??-????-??;het_isq=0.0;het_pval=0.9969	7
IGSF5	21:39771028:G:T	-	missense	0.363128	0.00066648	197.848	0.7527	0	1.28604e-05	3324	3324	0	0	427668	427657	11	0	META_SE=3.2146;Direction=??-???????;het_isq=0.0;het_pval=1	11
ST6GAL1	3:187051251:G:C	rs1339877596	missense	0.360631	0.00057377	226.667	0.7564	0	1.67676e-05	6062	6062	0	0	178917	178911	6	0	META_SE=3.2875;Direction=?-?????-??;het_isq=0.0;het_pval=0.9993	6
ADIPOQ	3:186854244:G:A	rs1423725530	missense	0.357078	0.000530037	240.559	0.7566	0	4.23014e-06	11424	11424	0	0	709197	709191	6	0	META_SE=3.3229;Direction=-?---??-??;het_isq=0.0;het_pval=1	6
ST6GAL1	3:187043310:G:A	rs200944757	missense	0.352713	0.00046256	268.952	0.7583	0	3.67145e-05	1734	1734	0	0	68093	68088	5	0	META_SE=3.3861;Direction=?-????-???;het_isq=0.0;het_pval=0.9991	5
ST6GAL1	ST6GAL1(ENSG00000073849).GENE.missense_5.0.0001	-	missense_5.0.0001	0.913383	0.512529	1.62775	0.7585	0.000387624	0.000451514	14189	14178	11	0	811714	810983	729	2	META_SE=0.2948;Direction=-+-+------;het_isq=0.0;het_pval=0.4875	744
IGSF5	21:39765826:A:G	-	missense	0.359084	0.000524824	245.684	0.7585	0	7.43723e-06	5160	5160	0	0	537835	537827	8	0	META_SE=3.3308;Direction=??-?-?????;het_isq=0.0;het_pval=0.9958	8
IGSF5	21:39765632:G:A	rs745891551	stop_gained	0.508292	0.00675257	38.2611	0.7589	0	0.000441263	150	150	0	0	10198	10190	7	1	META_SE=2.2047;Direction=???-??????;het_isq=0.0;het_pval=1	9
IGSF5	21:39801346:A:G	rs1225871852	missense	0.360523	0.000526721	246.766	0.7594	0	5.80972e-06	10942	10942	0	0	688501	688493	8	0	META_SE=3.3310;Direction=??-?-??-??;het_isq=0.0;het_pval=1	8
IGSF5	21:39770965:T:A	rs11908882	missense	0.960405	0.741329	1.24422	0.7597	0.00236098	0.00149807	14189	14124	63	2	811712	809320	2352	40	META_SE=0.1321;Direction=----+--+++;het_isq=0.0;het_pval=0.7157	2499
ADIPOQ	3:186854240:C:T	rs200130041	missense	0.355511	0.00046559	271.458	0.7601	0	9.1354e-06	3474	3474	0	0	437857	437849	8	0	META_SE=3.3868;Direction=??--??????;het_isq=0.0;het_pval=0.9983	8
B3GALT5	21:39661205:G:A	rs778963085	missense	0.361606	0.000514811	253.994	0.761	0	5.49174e-06	12396	12396	0	0	728366	728358	8	0	META_SE=3.3442;Direction=??-?-?--??;het_isq=0.0;het_pval=1	8
ST6GAL1	3:187051327:T:C	rs368367142	missense	0.364037	0.000517865	255.902	0.7625	0	1.35201e-05	3877	3877	0	0	443784	443772	12	0	META_SE=3.3446;Direction=-?-??????-;het_isq=0.0;het_pval=1	12
B3GALT5	21:39660977:G:A	-	missense	0.361064	0.000422713	308.406	0.7674	0	8.18392e-06	3324	3324	0	0	427668	427661	7	0	META_SE=3.4440;Direction=??-???????;het_isq=0.0;het_pval=1	7
ADIPOQ	ADIPOQ(ENSG00000181092).GENE.synonymous.0.001	-	synonymous.0.001	0.95638	0.711236	1.28602	0.768	0.0015505	0.00151901	14189	14146	42	1	811714	809250	2462	2	META_SE=0.1511;Direction=--++---+--;het_isq=0.0;het_pval=0.8536	2510
ADIPOQ	ADIPOQ(ENSG00000181092).GENE.synonymous.0.005	-	synonymous.0.005	0.95638	0.711236	1.28602	0.768	0.0015505	0.00151901	14189	14146	42	1	811714	809250	2462	2	META_SE=0.1511;Direction=--++---+--;het_isq=0.0;het_pval=0.8536	2510
ADIPOQ	ADIPOQ(ENSG00000181092).GENE.synonymous.0.01	-	synonymous.0.01	0.95638	0.711236	1.28602	0.768	0.0015505	0.00151901	14189	14146	42	1	811714	809250	2462	2	META_SE=0.1511;Direction=--++---+--;het_isq=0.0;het_pval=0.8536	2510
IGSF5	21:39792073:A:G	rs1331740006	missense	0.362221	0.000415593	315.704	0.7688	0	8.24285e-06	9386	9386	0	0	606586	606576	10	0	META_SE=3.4543;Direction=?--????-??;het_isq=0.0;het_pval=1	10
ST6GAL1	ST6GAL1(ENSG00000073849).GENE.pLoF_missense_5.0.001	-	pLoF_missense_5.0.001	0.930252	0.573038	1.51014	0.7698	0.000563817	0.000596885	14189	14173	16	0	811714	810747	965	2	META_SE=0.2472;Direction=-+-+---+--;het_isq=0.0;het_pval=0.5554	985
ST6GAL1	ST6GAL1(ENSG00000073849).GENE.pLoF_missense_5.0.005	-	pLoF_missense_5.0.005	0.930252	0.573038	1.51014	0.7698	0.000563817	0.000596885	14189	14173	16	0	811714	810747	965	2	META_SE=0.2472;Direction=-+-+---+--;het_isq=0.0;het_pval=0.5554	985
ST6GAL1	ST6GAL1(ENSG00000073849).GENE.pLoF_missense_5.0.01	-	pLoF_missense_5.0.01	0.930252	0.573038	1.51014	0.7698	0.000563817	0.000596885	14189	14173	16	0	811714	810747	965	2	META_SE=0.2472;Direction=-+-+---+--;het_isq=0.0;het_pval=0.5554	985
B3GALT5	21:39660723:C:T	-	missense	0.359695	0.000376819	343.348	0.7702	0	8.31399e-06	9072	9072	0	0	300698	300693	5	0	META_SE=3.5007;Direction=????-?--??;het_isq=0.0;het_pval=1	5
IGSF5	21:39765769:A:G	rs750673207	missense	0.356401	0.000333902	380.415	0.7718	0	6.50757e-06	5160	5160	0	0	537835	537828	7	0	META_SE=3.5577;Direction=??-?-?????;het_isq=0.0;het_pval=0.9984	7
IGSF5	21:39801289:G:A	rs2087027491	missense	0.35512	0.000315925	399.178	0.7727	0	4.04402e-06	10560	10560	0	0	618197	618192	5	0	META_SE=3.5841;Direction=??-???--??;het_isq=0.0;het_pval=1	5
IGSF5	21:39771203:C:T	rs751303291	missense	1.40551	0.138639	14.249	0.7733	3.76421e-05	2.43115e-05	13283	13282	1	0	781523	781485	38	0	META_SE=1.1818;Direction=?--?+?---?;het_isq=0.0;het_pval=0.7962	39
B3GALT5	21:39660681:A:C	rs1383510311	missense	0.77391	0.134927	4.43896	0.7737	5.34645e-05	6.53597e-05	9352	9351	1	0	328949	328906	43	0	META_SE=0.8912;Direction=?-??-?--??;het_isq=0.0;het_pval=0.9926	44
ADIPOQ	3:186854621:G:A	-	missense	0.357936	0.000320559	399.672	0.7742	0	5.1873e-06	9106	9106	0	0	578335	578329	6	0	META_SE=3.5807;Direction=??-????-??;het_isq=0.0;het_pval=0.9976	6
ADIPOQ	3:186853186:T:C	-	missense	0.360631	0.000326281	398.597	0.7755	0	1.16913e-05	3324	3324	0	0	427667	427657	10	0	META_SE=3.5755;Direction=??-???????;het_isq=0.0;het_pval=1	10
ADIPOQ	3:186853161:G:A	rs759906341	missense	0.359479	0.00030457	424.287	0.7768	0	4.99401e-05	1604	1604	0	0	50060	50055	5	0	META_SE=3.6090;Direction=???-??-???;het_isq=0.0;het_pval=0.9989	5
IGSF5	21:39779239:T:C	rs148238696	missense	0.853423	0.283988	2.56465	0.7777	0.000105723	0.000123198	14188	14185	3	0	811699	811499	200	0	META_SE=0.5614;Direction=--+----+--;het_isq=0.0;het_pval=0.8936	203
IGSF5	21:39765606:T:C	rs1382883134	missense	0.363128	0.000304065	433.664	0.7793	0	6.50755e-06	5160	5160	0	0	537837	537830	7	0	META_SE=3.6150;Direction=??-?-?????;het_isq=0.0;het_pval=0.9992	7
ADIPOQ	3:186853120:C:T	rs778573255	missense	1.25182	0.259994	6.02728	0.7794	7.52842e-05	4.28644e-05	13283	13281	2	0	781534	781467	67	0	META_SE=0.8019;Direction=?--?-?-+-?;het_isq=0.0;het_pval=0.9166	69
ADIPOQ	3:186854335:C:A	rs78129385	stop_gained	0.357722	0.000263192	486.204	0.78	0	4.32287e-06	9106	9106	0	0	578320	578315	5	0	META_SE=3.6810;Direction=??-????-??;het_isq=0.0;het_pval=0.9975	5
B3GALT5	21:39661229:G:A	rs751818934	missense	0.360631	0.000279806	464.802	0.7801	0	3.31881e-06	13003	13003	0	0	753283	753278	5	0	META_SE=3.6539;Direction=??-?-?---?;het_isq=0.0;het_pval=1	5
ADIPOQ	3:186854235:A:G	-	missense	0.361317	0.000277659	470.18	0.7808	0	7.01479e-06	3324	3324	0	0	427668	427662	6	0	META_SE=3.6588;Direction=??-???????;het_isq=0.0;het_pval=1	6
IGSF5	21:39779128:A:G	-	missense	0.357793	0.000234406	546.13	0.7835	0	4.64633e-06	13003	13003	0	0	753283	753276	7	0	META_SE=3.7402;Direction=??-?-?---?;het_isq=0.0;het_pval=1	7
ADIPOQ	3:186853191:G:C	rs200573126	missense	1.19566	0.330991	4.31917	0.7851	0.000403986	0.000203803	3713	3710	3	0	159468	159403	65	0	META_SE=0.6553;Direction=????---??+;het_isq=0.0;het_pval=0.6186	68
ST6GAL1	3:187072852:GT:G	-	frameshift	0.360775	0.000235481	552.736	0.7853	0	9.35307e-06	3324	3324	0	0	427667	427659	8	0	META_SE=3.7421;Direction=??-???????;het_isq=0.0;het_pval=1	8
B3GALT5	21:39660793:G:T	-	missense	0.360811	0.000217832	597.64	0.7875	0	2.26924e-05	1836	1836	0	0	110169	110164	5	0	META_SE=3.7819;Direction=????-?????;het_isq=0.0;het_pval=1	5
B3GALT5	21:39660870:C:T	rs149085654	missense	1.23813	0.261214	5.8686	0.7879	7.41565e-05	4.83834e-05	13485	13483	2	0	785394	785318	76	0	META_SE=0.7939;Direction=?--?+-+--?;het_isq=2.4;het_pval=0.4067	78
IGSF5	21:39771053:A:G	rs774597297	missense	0.360018	0.000211097	613.998	0.7879	0	4.18554e-06	11222	11222	0	0	716754	716748	6	0	META_SE=3.7968;Direction=?--?-??-??;het_isq=0.0;het_pval=1	6
ADIPOQ	ADIPOQ(ENSG00000181092).GENE.synonymous.0.0001	-	synonymous.0.0001	0.937442	0.585215	1.50167	0.7881	0.000599056	0.000626452	14189	14172	17	0	811714	810699	1013	2	META_SE=0.2404;Direction=+-++---+--;het_isq=0.0;het_pval=0.7057	1034
ADIPOQ	3:186854377:C:G	rs1020995299	missense	0.360199	0.000199885	649.087	0.7895	0	6.62859e-06	3931	3931	0	0	452585	452579	6	0	META_SE=3.8249;Direction=??-?????-?;het_isq=0.0;het_pval=0.9991	6
IGSF5	21:39779207:C:T	rs200941561	missense	0.363201	0.000202859	650.277	0.791	0	8.31666e-06	6197	6197	0	0	601203	601193	10	0	META_SE=3.8216;Direction=?----???-?;het_isq=0.0;het_pval=1	10
IGSF5	21:39792076:A:T	rs778307567	missense	0.35349	0.000156424	798.825	0.7918	0	4.64828e-06	5160	5160	0	0	537833	537828	5	0	META_SE=3.9404;Direction=??-?-?????;het_isq=0.0;het_pval=0.9978	5
IGSF5	21:39779246:G:A	rs199672249	missense	0.916952	0.481267	1.74706	0.7921	0.00032175	0.000269235	13986	13977	9	0	807845	807410	435	0	META_SE=0.3289;Direction=----+?-+--;het_isq=0.0;het_pval=0.9856	444
IGSF5	21:39771171:G:T	rs768818137	missense	0.363419	0.000189004	698.784	0.793	0	1.05223e-05	3324	3324	0	0	427665	427656	9	0	META_SE=3.8580;Direction=??-???????;het_isq=0.0;het_pval=1	9
IGSF5	21:39801274:C:T	rs750197200	missense	0.361028	0.000165204	788.969	0.7951	0	4.24535e-06	9439	9439	0	0	588880	588875	5	0	META_SE=3.9233;Direction=-?-????-??;het_isq=0.0;het_pval=1	5
ADIPOQ	3:186854529:A:G	rs1398548720	missense	0.362946	0.000162413	811.083	0.7967	0	6.91641e-06	9106	9106	0	0	578335	578327	8	0	META_SE=3.9347;Direction=??-????-??;het_isq=0.0;het_pval=0.9981	8
ADIPOQ	3:186853213:C:T	-	missense	0.362983	0.000155239	848.734	0.7979	0	8.77349e-06	3604	3604	0	0	455919	455911	8	0	META_SE=3.9578;Direction=?--???????;het_isq=0.0;het_pval=0.9985	8
B3GALT5	21:39661015:G:GA	rs1251920286	frameshift	0.364001	0.000158351	836.724	0.798	0	9.35305e-06	3324	3324	0	0	427668	427660	8	0	META_SE=3.9491;Direction=??-???????;het_isq=0.0;het_pval=1	8
B3GALT5	B3GALT5(ENSG00000183778).GENE.pLoF_missense_0.0.001	-	pLoF_missense_0.0.001	1.02953	0.82193	1.28956	0.7998	0.0029248	0.00287109	14189	14106	83	0	811714	807054	4659	1	META_SE=0.1149;Direction=-+++-+-+-+;het_isq=0.0;het_pval=0.6298	4744
IGSF5	21:39765840:C:T	rs575362025	missense	0.363128	0.000142413	925.909	0.8002	0	0.000686409	150	150	0	0	10198	10184	14	0	META_SE=4.0020;Direction=???-??????;het_isq=0.0;het_pval=1	14
B3GALT5	21:39660632:A:G	rs377007897	missense	0.362475	0.000132369	992.591	0.8016	0	6.18278e-06	5440	5440	0	0	566088	566081	7	0	META_SE=4.0384;Direction=?--?-?????;het_isq=0.0;het_pval=1	7
B3GALT5	21:39661274:A:G	rs775091238	missense	0.360271	0.000121548	1067.85	0.8024	0	4.71907e-06	11829	11829	0	0	741671	741664	7	0	META_SE=4.0788;Direction=?--?-??--?;het_isq=0.0;het_pval=1	7
IGSF5	21:39770981:AC:A	-	frameshift	0.357114	0.000104688	1218.2	0.8041	0	5.52397e-06	3931	3931	0	0	452573	452568	5	0	META_SE=4.1505;Direction=??-?????-?;het_isq=0.0;het_pval=0.9966	5
ADIPOQ	3:186854237:G:A	rs62625753	missense	1.02327	0.852426	1.22835	0.8051	0.00440482	0.00386967	14189	14064	125	0	811697	805434	6244	19	META_SE=0.0932;Direction=++--+-+-+-;het_isq=17.1;het_pval=0.2857	6407
ADIPOQ	3:186854506:CA:C	-	frameshift	0.36451	0.000119603	1110.91	0.8052	0	9.35305e-06	3324	3324	0	0	427668	427660	8	0	META_SE=4.0930;Direction=??-???????;het_isq=0.0;het_pval=1	8
ST6GAL1	3:187043272:C:T	rs1718190874	missense	0.363819	0.000115963	1141.43	0.8056	0	5.66168e-06	10560	10560	0	0	618191	618184	7	0	META_SE=4.1078;Direction=??-???--??;het_isq=0.0;het_pval=1	7
ADIPOQ	3:186854222:G:A	rs376862518	missense	0.36291	0.000101618	1296.07	0.8081	0	8.36729e-06	5111	5111	0	0	478052	478044	8	0	META_SE=4.1739;Direction=-?-???-???;het_isq=0.0;het_pval=1	8
ST6GAL1	3:187042959:A:G	rs750130755	missense	0.363164	9.82023e-05	1343.03	0.8091	0	0.000392234	150	150	0	0	10198	10190	8	0	META_SE=4.1917;Direction=???-??????;het_isq=0.0;het_pval=1	8
ST6GAL1	3:187042806:T:A	rs905099697	missense	0.362692	9.35132e-05	1406.71	0.8099	0	9.35305e-06	3324	3324	0	0	427668	427660	8	0	META_SE=4.2160;Direction=??-???????;het_isq=0.0;het_pval=1	8
IGSF5	21:39771170:C:T	rs201650803	missense	0.899695	0.380257	2.12869	0.8099	0.000181607	0.000174503	13766	13761	5	0	802277	801997	280	0	META_SE=0.4394;Direction=----+?+--?;het_isq=0.0;het_pval=0.9367	285
IGSF5	21:39801355:T:C	rs200104584	stop_lost	1.16183	0.336985	4.0057	0.8123	0.000111665	7.89414e-05	13433	13430	3	0	791727	791602	125	0	META_SE=0.6315;Direction=?---+?-+-?;het_isq=0.0;het_pval=0.813	128
ST6GAL1	3:187075635:C:A	rs7629263	missense	0.363673	7.22638e-05	1830.21	0.8161	0	5.36381e-06	5741	5741	0	0	559304	559298	6	0	META_SE=4.3489;Direction=??-?-???-?;het_isq=0.0;het_pval=1	6
ADIPOQ	3:186853080:C:CT	rs759747979	frameshift	0.363273	7.05202e-05	1871.34	0.8164	0	6.06097e-06	6614	6614	0	0	577465	577458	7	0	META_SE=4.3608;Direction=??-?-?-???;het_isq=0.0;het_pval=1	7
ST6GAL1	3:187043038:T:C	rs575421483	missense	0.363855	7.16651e-05	1847.35	0.8164	0	6.92402e-06	6614	6614	0	0	577699	577691	8	0	META_SE=4.3534;Direction=??-?-?-???;het_isq=0.0;het_pval=1	8
ST6GAL1	3:187074301:T:G	-	missense	0.361787	6.72282e-05	1946.95	0.8166	0	8.18392e-06	3324	3324	0	0	427668	427661	7	0	META_SE=4.3831;Direction=??-???????;het_isq=0.0;het_pval=1	7
ST6GAL1	3:187042965:A:G	rs1323988775	missense	1.29162	0.138771	12.0219	0.8221	3.84527e-05	2.92055e-05	13003	13002	1	0	753283	753239	44	0	META_SE=1.1382;Direction=??-?+?---?;het_isq=0.0;het_pval=0.8555	45
ST6GAL1	3:187074240:C:A	rs980098029	missense	0.36411	4.88592e-05	2713.43	0.8242	0	5.29953e-06	5440	5440	0	0	566088	566082	6	0	META_SE=4.5492;Direction=?--?-?????;het_isq=0.0;het_pval=1	6
IGSF5	21:39779216:C:T	-	missense	0.363673	4.53958e-05	2913.44	0.8254	0	5.84566e-06	3324	3324	0	0	427668	427663	5	0	META_SE=4.5861;Direction=??-???????;het_isq=0.0;het_pval=1	5
ST6GAL1	3:187043290:C:T	rs1471375432	missense	0.36157	4.22071e-05	3097.41	0.8257	0	5.34725e-06	4778	4778	0	0	467530	467525	5	0	META_SE=4.6203;Direction=??-???-???;het_isq=0.0;het_pval=0.9994	5
ADIPOQ	ADIPOQ(ENSG00000181092).GENE.missense_5.0.0001	-	missense_5.0.0001	0.946674	0.578034	1.55042	0.8278	0.000563817	0.000519888	14189	14173	16	0	811714	810872	840	2	META_SE=0.2517;Direction=-+-++-+---;het_isq=0.0;het_pval=0.6948	860
ADIPOQ	3:186854625:G:A	-	missense	0.363528	3.80543e-05	3472.73	0.8287	0	7.01479e-06	3324	3324	0	0	427668	427662	6	0	META_SE=4.6759;Direction=??-???????;het_isq=0.0;het_pval=1	6
ADIPOQ	ADIPOQ(ENSG00000181092).GENE.pLoF_missense_5.0.0001	-	pLoF_missense_5.0.0001	0.950184	0.596667	1.51315	0.8296	0.000634294	0.000614749	14189	14171	18	0	811714	810718	994	2	META_SE=0.2374;Direction=--+++-+---;het_isq=0.0;het_pval=0.9495	1016
B3GALT5	21:39661304:T:C	-	missense	0.364401	3.52971e-05	3762.02	0.8305	0	8.18394e-06	3324	3324	0	0	427667	427660	7	0	META_SE=4.7155;Direction=??-???????;het_isq=0.0;het_pval=1	7
B3GALT5	21:39660935:G:T	-	missense	0.364073	2.98652e-05	4438.25	0.8333	0	7.01479e-06	3324	3324	0	0	427668	427662	6	0	META_SE=4.8003;Direction=??-???????;het_isq=0.0;het_pval=1	6
IGSF5	21:39792100:G:C	-	splice_donor	0.363819	2.72821e-05	4851.69	0.8347	0	5.57792e-06	5160	5160	0	0	537835	537829	6	0	META_SE=4.8461;Direction=??-?-?????;het_isq=0.0;het_pval=1	6
IGSF5	21:39801332:A:G	-	missense	0.362838	2.66021e-05	4948.9	0.8347	0	3.48795e-06	11222	11222	0	0	716754	716749	5	0	META_SE=4.8576;Direction=?--?-??-??;het_isq=0.0;het_pval=1	5
B3GALT5	B3GALT5(ENSG00000183778).GENE.synonymous.singleton	-	synonymous.singleton	0.892169	0.303708	2.62082	0.8356	0.000140954	9.11651e-05	14189	14185	4	0	811714	811566	148	0	META_SE=0.5498;Direction=+-----++--;het_isq=0.0;het_pval=0.9119	152
IGSF5	21:39779203:A:T	rs555594699	missense	0.364183	2.15942e-05	6141.87	0.8388	0	0.000441263	150	150	0	0	10198	10189	9	0	META_SE=4.9659;Direction=???-??????;het_isq=0.0;het_pval=1	9
IGSF5	21:39801322:A:G	rs201807214	missense	1.1155	0.388998	3.19882	0.8389	0.000148887	0.00012378	13433	13429	4	0	791730	791534	196	0	META_SE=0.5375;Direction=?----?-+-?;het_isq=0.0;het_pval=0.7229	200
ST6GAL1	3:187043266:C:T	rs1331287018	missense	0.36451	1.95232e-05	6805.64	0.8406	0	4.41628e-06	5440	5440	0	0	566087	566082	5	0	META_SE=5.0178;Direction=?--?-?????;het_isq=0.0;het_pval=1	5
IGSF5	21:39801263:G:A	rs142105354	missense	1.01725	0.860635	1.20236	0.8414	0.00503911	0.00497652	14189	14046	143	0	811711	803651	8041	19	META_SE=0.0853;Direction=-----+++-+;het_isq=0.0;het_pval=0.7364	8222
ST6GAL1	3:187075602:T:G	-	missense	0.364985	1.63745e-05	8135.46	0.8436	0	7.01479e-06	3324	3324	0	0	427668	427662	6	0	META_SE=5.1082;Direction=??-???????;het_isq=0.0;het_pval=1	6
ADIPOQ	ADIPOQ(ENSG00000181092).GENE.pLoF_missense_1.0.0001	-	pLoF_missense_1.0.0001	0.965219	0.678946	1.3722	0.8439	0.00112763	0.00117344	14189	14157	32	0	811714	809812	1899	3	META_SE=0.1795;Direction=---++++---;het_isq=0.0;het_pval=0.824	1937
ADIPOQ	ADIPOQ(ENSG00000181092).GENE.missense_1.0.0001	-	missense_1.0.0001	0.964351	0.670405	1.38718	0.845	0.00105716	0.00107858	14189	14159	30	0	811714	809966	1745	3	META_SE=0.1855;Direction=---++++---;het_isq=0.0;het_pval=0.5922	1781
ST6GAL1	3:187043152:T:C	-	missense	0.365204	1.39381e-05	9569.01	0.8461	0	7.01479e-06	3324	3324	0	0	427668	427662	6	0	META_SE=5.1907;Direction=??-???????;het_isq=0.0;het_pval=1	6
IGSF5	21:39765721:A:G	-	missense	0.365021	1.3618e-05	9784.17	0.8464	0	5.84566e-06	3324	3324	0	0	427668	427663	5	0	META_SE=5.2023;Direction=??-???????;het_isq=0.0;het_pval=1	5
B3GALT5	B3GALT5(ENSG00000183778).GENE.synonymous.0.005	-	synonymous.0.005	1.0285	0.77331	1.3679	0.8468	0.00176193	0.00158738	14189	14139	50	0	811714	809138	2575	1	META_SE=0.1455;Direction=---+----+-;het_isq=21.6;het_pval=0.2438	2627
B3GALT5	B3GALT5(ENSG00000183778).GENE.synonymous.0.01	-	synonymous.0.01	1.0285	0.77331	1.3679	0.8468	0.00176193	0.00158738	14189	14139	50	0	811714	809138	2575	1	META_SE=0.1455;Direction=---+----+-;het_isq=21.6;het_pval=0.2438	2627
IGSF5	21:39779300:A:C	rs556241853	missense	1.15974	0.253414	5.30756	0.8486	7.23641e-05	6.9729e-05	13819	13817	2	0	795939	795828	111	0	META_SE=0.7760;Direction=--+?+----?;het_isq=0.0;het_pval=0.948	113
IGSF5	21:39779224:A:G	rs1018090835	missense	0.364146	1.10476e-05	12002.8	0.8491	0	5.84566e-06	3324	3324	0	0	427668	427663	5	0	META_SE=5.3078;Direction=??-???????;het_isq=0.0;het_pval=1	5
ST6GAL1	3:187074283:A:G	-	missense	0.36451	1.0279e-05	12926.1	0.8502	0	5.84566e-06	3324	3324	0	0	427668	427663	5	0	META_SE=5.3451;Direction=??-???????;het_isq=0.0;het_pval=1	5
IGSF5	IGSF5(ENSG00000183067).GENE.pLoF_missense_1.0.005	-	pLoF_missense_1.0.005	1.01288	0.885108	1.1591	0.8521	0.00799915	0.00712197	14189	13962	227	0	811714	800174	11518	22	META_SE=0.0688;Direction=+-------++;het_isq=46.9;het_pval=0.04949	11789
ST6GAL1	3:187042864:T:C	rs752093218	missense	0.365277	9.23353e-06	14450.3	0.8521	0	5.5779e-06	5160	5160	0	0	537837	537831	6	0	META_SE=5.4009;Direction=??-?-?????;het_isq=0.0;het_pval=1	6
IGSF5	IGSF5(ENSG00000183067).GENE.pLoF_missense_0.0.005	-	pLoF_missense_0.0.005	0.990347	0.892634	1.09876	0.8542	0.0134259	0.014061	14189	13808	381	0	811714	788929	22743	42	META_SE=0.0530;Direction=+------+++;het_isq=0.0;het_pval=0.5876	23208
B3GALT5	21:39661265:G:A	rs369365169	missense	1.22949	0.134816	11.2127	0.8547	3.84527e-05	2.38955e-05	13003	13002	1	0	753281	753245	36	0	META_SE=1.1278;Direction=??-?-?-+-?;het_isq=0.0;het_pval=0.9609	37
IGSF5	21:39770940:G:T	-	missense	0.365131	7.22427e-06	18454.5	0.8553	0	5.84566e-06	3324	3324	0	0	427668	427663	5	0	META_SE=5.5259;Direction=??-???????;het_isq=0.0;het_pval=1	5
IGSF5	21:39779251:T:C	rs779059120	missense	0.365386	7.25914e-06	18391.6	0.8554	0	6.41678e-06	4778	4778	0	0	467524	467518	6	0	META_SE=5.5238;Direction=??-???-???;het_isq=0.0;het_pval=1	6
ADIPOQ	3:186853071:G:A	rs201248773	missense	0.364255	6.67659e-06	19872.7	0.856	0	0.000245146	150	150	0	0	10198	10193	5	0	META_SE=5.5649;Direction=???-??????;het_isq=0.0;het_pval=1	5
B3GALT5	21:39661130:A:G	-	missense	0.364656	6.73522e-06	19743.1	0.856	0	5.84566e-06	3324	3324	0	0	427668	427663	5	0	META_SE=5.5610;Direction=??-???????;het_isq=0.0;het_pval=1	5
B3GALT5	21:39661044:A:G	rs369712108	missense	0.841558	0.129856	5.45387	0.8564	3.78444e-05	2.85334e-05	13212	13211	1	0	771026	770982	44	0	META_SE=0.9535;Direction=---?---+??;het_isq=0.0;het_pval=0.9945	45
ADIPOQ	3:186853249:A:G	rs147185738	missense	0.845946	0.137519	5.20381	0.8568	3.94446e-05	7.13703e-05	12676	12675	1	0	756617	756509	108	0	META_SE=0.9269;Direction=?-+?-?--??;het_isq=0.0;het_pval=0.947	109
ADIPOQ	3:186854598:A:G	rs746639990	missense	1.22998	0.128018	11.8175	0.8577	0.000485437	0.000305641	1030	1029	1	0	34354	34333	21	0	META_SE=1.1544;Direction=?????+??--;het_isq=0.0;het_pval=0.6861	22
B3GALT5	21:39660574:G:T	rs1184048961	missense	0.365131	2.97187e-06	44860.8	0.8662	0	7.01479e-06	3324	3324	0	0	427668	427662	6	0	META_SE=5.9791;Direction=??-???????;het_isq=0.0;het_pval=1	6
ADIPOQ	3:186854441:T:A	-	missense	0.365715	2.49575e-06	53590.2	0.8684	0	7.01479e-06	3324	3324	0	0	427668	427662	6	0	META_SE=6.0690;Direction=??-???????;het_isq=0.0;het_pval=1	6
ADIPOQ	3:186854316:G:A	rs746715860	missense	0.365752	2.26966e-06	58940.3	0.8694	0	6.6286e-06	3931	3931	0	0	452584	452578	6	0	META_SE=6.1175;Direction=??-?????-?;het_isq=0.0;het_pval=1	6
ST6GAL1	ST6GAL1(ENSG00000073849).GENE.missense_5.0.001	-	missense_5.0.001	0.95839	0.576988	1.59191	0.8697	0.000528578	0.000542063	14189	14174	15	0	811714	810836	876	2	META_SE=0.2589;Direction=-+-+---+--;het_isq=0.3;het_pval=0.4348	895
ST6GAL1	ST6GAL1(ENSG00000073849).GENE.missense_5.0.005	-	missense_5.0.005	0.95839	0.576988	1.59191	0.8697	0.000528578	0.000542063	14189	14174	15	0	811714	810836	876	2	META_SE=0.2589;Direction=-+-+---+--;het_isq=0.3;het_pval=0.4348	895
ST6GAL1	ST6GAL1(ENSG00000073849).GENE.missense_5.0.01	-	missense_5.0.01	0.95839	0.576988	1.59191	0.8697	0.000528578	0.000542063	14189	14174	15	0	811714	810836	876	2	META_SE=0.2589;Direction=-+-+---+--;het_isq=0.3;het_pval=0.4348	895
B3GALT5	B3GALT5(ENSG00000183778).GENE.missense_0.0.001	-	missense_0.0.001	1.01949	0.808984	1.28476	0.8703	0.00274861	0.00276822	14189	14111	78	0	811714	807221	4492	1	META_SE=0.1180;Direction=-+++---+-+;het_isq=0.0;het_pval=0.7217	4572
ADIPOQ	3:186854357:A:G	-	missense	1.19447	0.135865	10.5013	0.8727	4.56955e-05	2.10602e-05	10942	10941	1	0	688504	688475	29	0	META_SE=1.1091;Direction=??-?-??+??;het_isq=0.0;het_pval=0.969	30
IGSF5	21:39765843:A:C	-	missense	0.365606	1.61538e-06	82746.9	0.8729	0	5.84566e-06	3324	3324	0	0	427668	427663	5	0	META_SE=6.2908;Direction=??-???????;het_isq=0.0;het_pval=1	5
ST6GAL1	3:187074271:A:G	-	missense	0.365277	1.40371e-06	95053.1	0.8742	0	5.84566e-06	3324	3324	0	0	427668	427663	5	0	META_SE=6.3620;Direction=??-???????;het_isq=0.0;het_pval=1	5
B3GALT5	21:39660711:A:C	-	missense	0.365862	5.57013e-07	240308	0.883	0	5.84566e-06	3324	3324	0	0	427668	427663	5	0	META_SE=6.8344;Direction=??-???????;het_isq=0.0;het_pval=1	5
IGSF5	21:39765565:GC:G	-	frameshift	0.366374	4.20218e-07	319430	0.8856	0	8.18392e-06	3324	3324	0	0	427668	427661	7	0	META_SE=6.9789;Direction=??-???????;het_isq=0.0;het_pval=1	7
B3GALT5	21:39660999:C:T	rs147073249	missense	0.366484	1.86837e-07	718866	0.892	0	7.01479e-06	3324	3324	0	0	427668	427662	6	0	META_SE=7.3926;Direction=??-???????;het_isq=0.0;het_pval=1	6
IGSF5	21:39788172:C:A	rs139012406	missense	1.01704	0.789987	1.30936	0.8957	0.00229067	0.00206564	14188	14123	65	0	811612	808266	3339	7	META_SE=0.1289;Direction=-+----++-+;het_isq=0.0;het_pval=0.876	3418
IGSF5	IGSF5(ENSG00000183067).GENE.pLoF_missense_1.singleton	-	pLoF_missense_1.singleton	1.05148	0.479524	2.30565	0.9002	0.00024667	0.000192186	14189	14182	7	0	811714	811402	312	0	META_SE=0.4006;Direction=++-+---++-;het_isq=0.0;het_pval=0.6467	319
IGSF5	IGSF5(ENSG00000183067).GENE.missense_0.0.005	-	missense_0.0.005	1.00632	0.904546	1.11954	0.9084	0.013144	0.0134931	14189	13816	373	0	811714	789849	21825	40	META_SE=0.0544;Direction=+------+++;het_isq=0.0;het_pval=0.7664	22278
IGSF5	IGSF5(ENSG00000183067).GENE.pLoF_missense_0.0.0001	-	pLoF_missense_0.0.0001	1.01288	0.789999	1.29865	0.9195	0.00236098	0.0022588	14189	14122	67	0	811714	808048	3665	1	META_SE=0.1268;Direction=++++-+--+-;het_isq=20.8;het_pval=0.2513	3734
ADIPOQ	ADIPOQ(ENSG00000181092).GENE.pLoF_missense_0.0.005	-	pLoF_missense_0.0.005	0.992826	0.861144	1.14464	0.9212	0.00711819	0.00666368	14189	13987	202	0	811714	800922	10766	26	META_SE=0.0726;Direction=+-+-+-+-+-;het_isq=10.5;het_pval=0.346	11020
ADIPOQ	ADIPOQ(ENSG00000181092).GENE.pLoF_missense_0.0.01	-	pLoF_missense_0.0.01	0.992826	0.861144	1.14464	0.9212	0.00711819	0.00666368	14189	13987	202	0	811714	800922	10766	26	META_SE=0.0726;Direction=+-+-+-+-+-;het_isq=10.5;het_pval=0.346	11020
B3GALT5	21:39660989:C:T	rs778291682	missense	1.10164	0.133286	9.1053	0.9285	3.76421e-05	3.07088e-05	13283	13282	1	0	781534	781486	48	0	META_SE=1.0776;Direction=?-+?-?---?;het_isq=0.0;het_pval=0.7938	49
IGSF5	21:39792079:C:T	rs200802075	missense	0.955233	0.296269	3.07987	0.9389	0.000111665	6.75734e-05	13433	13430	3	0	791732	791625	107	0	META_SE=0.5973;Direction=?----?-+-?;het_isq=0.0;het_pval=0.9393	110
B3GALT5	B3GALT5(ENSG00000183778).GENE.missense_0.0.0001	-	missense_0.0.0001	1.01025	0.741498	1.37642	0.9487	0.00151526	0.00145741	14189	14146	43	0	811714	809348	2366	0	META_SE=0.1578;Direction=+-++---+-+;het_isq=8.0;het_pval=0.3681	2409
ADIPOQ	ADIPOQ(ENSG00000181092).GENE.pLoF_missense_1.0.001	-	pLoF_missense_1.0.001	0.991834	0.755304	1.30243	0.9532	0.00193812	0.00170195	14189	14134	55	0	811714	808955	2755	4	META_SE=0.1390;Direction=-+--+-+--+;het_isq=0.0;het_pval=0.645	2818
ADIPOQ	ADIPOQ(ENSG00000181092).GENE.missense_1.0.001	-	missense_1.0.001	0.992429	0.751768	1.31013	0.9571	0.00186764	0.00160709	14189	14136	53	0	811714	809109	2601	4	META_SE=0.1417;Direction=-+--+-+--+;het_isq=0.0;het_pval=0.4636	2662
ST6GAL1	ST6GAL1(ENSG00000073849).GENE.pLoF_missense_0.singleton	-	pLoF_missense_0.singleton	1.01806	0.494141	2.09748	0.9613	0.000281909	0.000250704	14189	14181	8	0	811714	811307	407	0	META_SE=0.3688;Direction=-+-++--+--;het_isq=0.0;het_pval=0.4456	415
B3GALT5	B3GALT5(ENSG00000183778).GENE.pLoF_missense_0.0.005	-	pLoF_missense_0.0.005	1.00481	0.825	1.22381	0.9618	0.00380577	0.00331028	14189	14081	108	0	811714	806347	5360	7	META_SE=0.1006;Direction=-+++-+---+;het_isq=0.0;het_pval=0.8405	5482
B3GALT5	B3GALT5(ENSG00000183778).GENE.pLoF_missense_0.0.01	-	pLoF_missense_0.0.01	1.00481	0.825	1.22381	0.9618	0.00380577	0.00331028	14189	14081	108	0	811714	806347	5360	7	META_SE=0.1006;Direction=-+++-+---+;het_isq=0.0;het_pval=0.8405	5482
ST6GAL1	3:187074246:C:T	rs768908134	missense	0.958486	0.136399	6.73537	0.966	4.2269e-05	4.44941e-05	11829	11828	1	0	741672	741606	66	0	META_SE=0.9948;Direction=?-+?-??--?;het_isq=0.0;het_pval=0.7147	67
B3GALT5	21:39661005:C:T	rs372607334	missense	0.972777	0.241582	3.91708	0.969	7.12301e-05	9.29491e-05	14039	14037	2	0	801514	801365	149	0	META_SE=0.7107;Direction=--+?---+--;het_isq=0.0;het_pval=0.9997	151
B3GALT5	B3GALT5(ENSG00000183778).GENE.missense_0.0.005	-	missense_0.0.005	0.996108	0.814654	1.21798	0.9699	0.00362957	0.00320803	14189	14086	103	0	811714	806513	5194	7	META_SE=0.1026;Direction=-+++---+-+;het_isq=0.0;het_pval=0.9234	5311
B3GALT5	B3GALT5(ENSG00000183778).GENE.missense_0.0.01	-	missense_0.0.01	0.996108	0.814654	1.21798	0.9699	0.00362957	0.00320803	14189	14086	103	0	811714	806513	5194	7	META_SE=0.1026;Direction=-+++---+-+;het_isq=0.0;het_pval=0.9234	5311
ST6GAL1	3:187043137:G:A	rs149308342	missense	0.985802	0.402365	2.41523	0.9751	0.00018091	0.000195366	13819	13814	5	0	795944	795633	311	0	META_SE=0.4572;Direction=+-+?---+-?;het_isq=0.0;het_pval=0.8445	316
IGSF5	IGSF5(ENSG00000183067).GENE.synonymous.0.005	-	synonymous.0.005	0.998002	0.876045	1.13694	0.9755	0.00852773	0.0088153	14189	13948	240	1	811714	797422	14273	19	META_SE=0.0665;Direction=--+++---++;het_isq=0.0;het_pval=0.9587	14553
IGSF5	IGSF5(ENSG00000183067).GENE.pLoF_missense_1.0.0001	-	pLoF_missense_1.0.0001	1.00331	0.747744	1.34621	0.9826	0.00172669	0.00172413	14189	14140	49	0	811714	808916	2797	1	META_SE=0.1500;Direction=++++-+--+-;het_isq=36.6;het_pval=0.1153	2848
IGSF5	21:39765636:C:G	rs61739655	missense	1.00592	0.584837	1.73017	0.9829	0.000528578	0.000275961	14189	14174	15	0	811710	811266	440	4	META_SE=0.2767;Direction=+--------+;het_isq=0.0;het_pval=0.8887	463
ADIPOQ	ADIPOQ(ENSG00000181092).GENE.missense_0.0.005	-	missense_0.0.005	0.9992	0.867013	1.15154	0.9908	0.00704771	0.00656943	14189	13989	200	0	811714	801075	10613	26	META_SE=0.0724;Direction=+---+-+-+-;het_isq=12.5;het_pval=0.3281	10865
ADIPOQ	ADIPOQ(ENSG00000181092).GENE.missense_0.0.01	-	missense_0.0.01	0.9992	0.867013	1.15154	0.9908	0.00704771	0.00656943	14189	13989	200	0	811714	801075	10613	26	META_SE=0.0724;Direction=+---+-+-+-;het_isq=12.5;het_pval=0.3281	10865
Unadjusted P-values derived from Firth-regression (two-sided test) implemented in REGENIE

[truncated: 2 more sheets: S10, S11]
